# Supplementary material for: Machine learning-based prediction of BV-relevant probiotic functional potential in vaginal-derived Lactobacillus crispatus strains
Source: BMC Microbiol. 2026 Mar 17;26:398. doi: 10.1186/s12866-026-04873-4 (PMC13107774; doi:10.1186/s12866-026-04873-4)
Supplement: Supplementary file 1 — Supplementary Material 1. [file 12866_2026_4873_MOESM1_ESM.xlsx]

## Sheet: Table S1
Table S1. Some previously characterized Lactobacillus crispatus strains and reported probiotic-related properties.
Strain ID	Isolation	Study design	Administration	Probiotic-related properties	References (DOI)
L. crispatus CTV-05 (LACTIN-V)	human vagina	Clinical trial	A total of 228 women with BV who had received standard treatment with metronidazole gel were randomized to Lactin-V group (n = 152) and placebo group (n = 76). Daily for 4 days (week 1), then 2×/week for 10 weeks (intravaginal).	After receiving intravaginal metronidazole treatment, participants who used Lactin-V had a significantly lower recurrence rate of BV at week 12 than those in the placebo group.	10.1056/NEJMoa1915254
L. crispatus CTV-05 (LACTIN-V)	human vagina	Clinical trial	A total of 24 women with BV who had received standard metronidazole treatment were randomized to the Lactin-V group (n = 18) or the placebo group (n = 6). Intravaginal once daily on days 1–5, then once weekly for 2 weeks (days 12 and 19, 2×109 cfu/dose).	LACTIN-V colonized well, and was safe and acceptable in women treated for BV.	10.1097/OLQ.0b013e3181e50026
L. crispatus CTV-05 (LACTIN-V)	human vagina	Clinical trial	A total of 66 women with BV who had received standard metronidazole treatment were randomized to the Lactin-V group (n = 32) or the placebo group (n = 34). Intravaginal once daily for 5 days (week 1), then twice weekly for 10 weeks.	Compared with placebo, LACTIN-V reduced BV recurrence and may decrease immune factors in the female genital tract associated with HIV acquisition risk, potentially driven by increased L. crispatus abundance and reduced BV-associated anaerobes.	10.1016/S2666-5247(22)00043-X
L. crispatus CTV-05 (LACTIN-V)	human vagina	Clinical trial	A total of 96 young women with a history of recurrent urinary tract infections received antimicrobial therapy for an acute UTI and were then randomized to receive Lactin-V (n = 48) or placebo (n = 48), administered once daily for 5 days, followed by once weekly for 10 weeks.	After treatment for cystitis, Lactin-V reduced the incidence of recurrent urinary tract infections (15% vs 27%).	10.1093/cid/cir183
L. crispatus IP 174178	human vagina	Clinical trial	A total of 78 women with BV were randomized to probiotic group (n = 39) and placebo group (n = 39). Once daily for 14 days over two menstrual cycles; then repeated for 14 days once daily over the next two cycles.	In women with recurrent BV after antibiotics, L. crispatus IP 174178 given for four menstrual cycles significantly reduced recurrence and prolonged time to recurrence.	10.1016/j.jogoh.2017.11.005
L. crispatus M247	children fecal	Clinical trial	A total of 62 women with HPV were randomized to probiotic group (n = 40) and placebo group (n = 22). One sachet/day (2×109 CFU) for 4 months (oral), with follow-up through 6 months.	Increased HPV clearance (41.7% vs 22.2%) and reduced persistence (58.3% vs 77.8%) compared with controls; study reports improved cytology/colposcopy trends.	10.1038/s41598-025-20838-5
L. crispatus chen-01	human vagina	Clinical trial	A total of 100 women with HPV were randomized to probiotic group (n = 50) and placebo group (n = 50). 1 capsule nightly (1×109 CFU); months 1–3: daily for 14 days each month; months 4–5: every 3 days (5 doses/month).	HPV viral load decreased after treatment; HPV-negative conversion reported (15% vs 0% at 6 months) in the intervention vs control.	10.18632/aging.205574
L. crispatus L1	human vagina	In vitro study	Colonization assay; adhesion assay; pathogen antagonism assay.	Exhibited antagonistic effects against vaginal pathogens and competitive exclusion; characterized exopolysaccharide (EPS) structure; assessed adhesion/competition assays relevant to vaginal colonization.	10.1186/1471-2180-14-137
L. crispatus 24-9-7	clinical vaginal isolate	In vitro study	Pathogen antagonism assay.	Produces lactic acid and inhibits growth of Gardnerella vaginalis and Neisseria gonorrhoeae on PVM.	10.1186/s12866-015-0608-0
L. crispatus 15L08；L. crispatus 21L07	human vagina	In vitro study	H2O2 production experiments.	Adheres (via self-aggregation) to vaginal epithelium to competitively exclude G. vaginalis and C. albicans;produces H2O2.	10.1111/j.1574-695X.2006.00124.x
L. crispatus LG55-27	human vagina	In vitro and animal study	Genome-based screening; in vitro adhesion and antimicrobial assays; BV rat model: multi-dose oral and intravaginal administration (1 × 106 CFU/d).	Significantly alleviate the BV symptoms of rats.	10.1016/j.heliyon.2024.e30495
L. crispatus (No strain number was indicated) in synthetic bacterial (L. crispatus, L. rhamnosus, L. salivarius, and L. plantarum)	human vagina	animal study	BV was induced by β-estradiol injection followed by inoculation with Gardnerella vaginalis (3 × 109 CFU/mL). A total of 28 mice were randomly assigned to four groups: the control group (CON), the BV group (GVI), the synthetic bacterial consortia treatment group (SBCT, including Lactobacillus crispatus), and the vaginal microbiota transplantation treatment group (VMT). intravaginal inoculation; SB…	Improved BV-related outcomes: alleviated vaginal tissue damage, restored the vaginal microbiota toward normal levels, suppressed IL-1β and IL-8 as well as NF-κB activation, downregulated IL-17, iNOS, and COX-2 expression, and upregulated IL-10 and Foxp3 expression.	10.1186/s40168-023-01497-y
L. crispatus (No strain number was indicated)	clinical vaginal isolate	In vitro study	A 3D epithelial model mimicking human cervical epithelium was established and infected with clinically isolated cervicovaginal bacteria, including L. crispatus as a representative health-associated commensal and four common BV-associated species (Gardnerella vaginalis, Prevotella bivia, Atopobium vaginae, and Sneathia amnii). The immunometabolic profiles of these microenvironments were characteri…	L. crispatus produces potent antimicrobial metabolites (e.g., phenyllactate), helping maintain vaginal microbial homeostasis and suppress pathogen-associated bacteria.	10.1038/s41522-021-00259-8
L. crispatus (No strain number was indicated) in VAGINNE® (fermentation broth derived from L. crispatus + L. gasseri + L. jensenii)	human vagina	animal study	Vulvovaginal candidiasis was induced by β-estradiol injection followed by inoculation with Candida albicans (3 × 109 CFU/mL). A total of 24 mice were randomly assigned to four groups: the control group, the Vulvovaginal candidiasis group, the Nystatin treatment group, and the VAGINNE® treatment group (4-10 d).	VAGINNE® treatment protected vaginal epithelial integrity, promoted the growth of beneficial lactobacilli, and inhibited the proliferation of Candida albicans. It also significantly reduced pro-inflammatory cytokines in vaginal tissue (IL-17A, IL-22, and IL-23) and decreased systemic inflammatory markers in plasma (IL-6 and IL-1β).	10.3390/jof11010018

## Sheet: Table S2
Table S2. Species-level distribution and counts of isolate genomes.
Species	Count (isolate genomes)
Lactobacillus crispatus	639
Lactobacillus jensenii	131
Lactobacillus mulieris	63
Lactobacillus gasseri	52
Pediococcus acidilactici	47
Limosilactobacillus portuensis	39
Lactobacillus delbrueckii	21
Streptococcus anginosus	17
Bifidobacterium vaginale	9
Weizmannia coagulans	7
Limosilactobacillus vaginalis	7
Limosilactobacillus mucosae	5
Ligilactobacillus salivarius	5
Staphylococcus epidermidis	3
Limosilactobacillus fermentum	2
Limosilactobacillus coleohominis_A	2
Lactiplantibacillus plantarum	2
Lactobacillus paragasseri	1
Bifidobacterium longum	1

## Sheet: Table S3
Table S3. In vitro Weighted Scoring System for 67 Lactobacillus crispatus Strains.
iLab_id		Cell-free supernatant (CFS)							Bacterial supernatant
	μmax	lactic acid(g/L)	pH	H2O2 (μmol/L)	Gardnerella vaginalis (mm)	Staphylococcus epidermidis (mm)	Fannyhessea vaginalis (mm)	Prevotella bivia (mm)	H2O2 (μmol/g)	Gardnerella vaginalis (mm)	Staphylococcus epidermidis (mm)	Fannyhessea vaginalis (mm)	Prevotella bivia (mm)	Score	cluster
iLABdb.g73486	0.0679628	0.118501	0.133333	0.120231	0.3	0.109909	0.3	0.223433	0.156977	0.194303	0.138545	0.267463	0.199002	2.32966	3
iLABdb.g73294	0.0619486	0.0841596	0.17	0.128919	0.286875	0.0531752	0.233167	0.183106	0.0996124	0.3	0.205263	0.258507	0.17581	2.24054	3
iLABdb.g73153	0.0614309	0.163966	0.193333	0.0668935	0.236016	0.175227	0.209476	0.16376	0.11124	0.160904	0.174923	0.203284	0.3	2.22045	3
iLABdb.g73313	0.0781682	0.114631	0.15	0.0517655	0.237891	0.152198	0.222444	0.3	0.0817829	0.184676	0.169969	0.289851	0.181297	2.21467	3
iLABdb.g73758	0.00856419	0.10399	0.0683333	0.2	0.228984	0.0900209	0.197257	0.138147	0.12093	0.155992	0.201703	0.19791	0.21596	1.92779	3
iLABdb.g73531	0.0429862	0.0923821	0.2	0.0738029	0.193125	0.3	0.166584	0.19673	0.0968992	0.13222	0.0809598	0.189254	0.126185	1.89113	0
iLABdb.g73360	0.0648565	0.0386941	0.16	0.123527	0.263437	0.0743196	0.22394	0.165395	0.102326	0.188409	0.139628	0.268657	0	1.81319	3
iLABdb.g73864	0.0430908	0.121161	0.166667	0.0921217	0.197578	0.197837	0.20798	0.175477	0.0569767	0.192731	0.0462848	0.3	0	1.7979	0
iLABdb.g73388	0.041422	0.106651	0.11	0.114265	0.181406	0.137125	0.204738	0.208174	0.0406977	0.143811	0.284365	0.191642	0	1.7643	1
iLABdb.g73629	0.0499146	0.142684	0.146667	0.0924899	0.195703	0.147802	0.17207	0.188556	0.122481	0.119843	0.185449	0.191343	0	1.755	1
iLABdb.g73330	0.0472986	0.136638	0.0716667	0.0522887	0.27375	0.0889742	0.293766	0.157766	0.114341	0.174067	0.0637771	0.278507	0	1.75284	0
iLABdb.g73868	0.0588754	0.141959	0.118333	0.054907	0.195937	0.130635	0.17207	0.192916	0.2	0.14165	0.148452	0.169254	0	1.72499	1
iLABdb.g73615	0.0657983	0.109794	0.17	0.127715	0.191484	0.0496162	0.15611	0.236785	0.149612	0.111002	0.202477	0.149552	0	1.71995	1
iLABdb.g73874	0.0368894	0.102539	0.191667	0.0732258	0.183281	0.103629	0.173815	0.180654	0.129457	0.146562	0.156811	0.194925	0	1.67346	1
iLABdb.g73223	0.0489673	0.136638	0.133333	0.123999	0.179531	0.121633	0.154613	0.162398	0.147674	0.140079	0.167028	0.139104	0	1.655	1
iLABdb.g73074	0.030429	0.147763	0.136667	0.118347	0.207187	0.0820656	0.168828	0.195368	0.108915	0.162279	0.077709	0.212537	0	1.64809	0
iLABdb.g73073	0.0338162	0.129867	0.19	0.0822819	0.21375	0.108444	0.164589	0.226975	0.10155	0.17112	0	0.21403	0	1.63642	0
iLABdb.g73540	0.0413449	0.0962515	0.178333	0.0385755	0.19125	0.198674	0.122693	0.207629	0.121318	0.175246	0.104954	0.152537	0	1.62881	0
iLABdb.g73707	0.0403205	0.0984281	0.145	0.0931703	0.208125	0.0877181	0.14414	0.19346	0.0922481	0.154617	0.190867	0.178209	0	1.6263	1
iLABdb.g73872	0.0451066	0.130351	0.17	0.0989278	0.184922	0.118702	0.148878	0.196458	0.0899225	0.128094	0.199226	0.110746	0	1.62133	1
iLABdb.g73192	0.023104	0.0783555	0.15	0.127244	0.186797	0.0904396	0.127182	0.136785	0.155814	0.12279	0.248142	0.15403	0	1.60068	1
iLABdb.g73182	0.0498816	0.107134	0.15	0.0940079	0.19125	0.117027	0.154115	0.170845	0.0755814	0.136542	0.16548	0.177015	0	1.58888	1
iLABdb.g73878	0.0346643	0.0846433	0.0866667	0.110966	0.198984	0.0994417	0.202494	0.163215	0.0918605	0.138703	0.163003	0.196418	0	1.57106	1
iLABdb.g73543	0.0441648	0.147521	0.156667	0.00418786	0.194531	0.155338	0.167082	0.167575	0.0639535	0.141454	0.0674923	0.137313	0.108978	1.55626	0
iLABdb.g73605	0.0550862	0.2	0.148333	0.046794	0.192422	0.0988137	0.150623	0.213351	0.00620155	0.175049	0.0871517	0.164478	0	1.5383	0
iLABdb.g73738	0.0436361	0.111004	0.165	0.0140276	0.227813	0.135031	0.223192	0.122343	0.0693798	0.165422	0.0577399	0.199701	0	1.53429	0
iLABdb.g73347	0.0299389	0.0952842	0.125	0.0334984	0.266484	0.0954641	0.219202	0	0.0511628	0.196464	0.131269	0.286269	0	1.53004	3
iLABdb.g73597	0.0499532	0.0592503	0.186667	0.0236586	0.211875	0	0.167082	0.164578	0.0562016	0.152849	0.113932	0.154328	0.181796	1.52217	3
iLABdb.g73151	0.0347139	0.178235	0.188333	0.00711824	0.221719	0.0481507	0.194264	0.19346	0.00116279	0.148919	0.12322	0.180896	0	1.52019	0
iLABdb.g73606	0.0707716	0.11318	0.148333	0.0195224	0.188672	0.113259	0.179302	0.246049	0.0755814	0.14165	0.0360681	0.175522	0	1.50791	0
iLABdb.g73191	0.0451341	0.0844015	0.111667	0.0473172	0.139453	0.17083	0.112718	0.185559	0.0666667	0.112967	0.3	0.131045	0	1.50776	1
iLABdb.g73477	0.032599	0.125756	0.113333	0.0170119	0.194297	0.111165	0.173566	0.17248	0.0658915	0.181336	0.119969	0.200299	0	1.5077	0
iLABdb.g73395	0.0386463	0.189359	0.101667	0.0713957	0.195937	0.123936	0.130673	0.177112	0.104651	0.13831	0.100929	0.121493	0	1.49411	0
iLABdb.g73067	0.0624773	0.062636	0.0983333	0.120074	0.179766	0.0937893	0.169576	0.208719	0.0813953	0.119843	0.112848	0.180299	0	1.48976	0
iLABdb.g73545	0.0392906	0.0974607	0.168333	0.0208315	0.182109	0.153245	0.173815	0.191008	0.104264	0.111002	0.0540248	0.194328	0	1.48971	0
iLABdb.g73397	0.0402875	0.105683	0.0866667	0.0705042	0.204844	0.111375	0.186035	0.162125	0	0.149902	0.178947	0.186269	0	1.48264	1
iLABdb.g73851	0.0507738	0.151391	0.148333	0	0.188672	0.101326	0.168579	0.170845	0.110853	0.110609	0.0941176	0.184776	0	1.48027	0
iLABdb.g73867	0.0413339	0.103265	0.141667	0.0516083	0.173906	0.153245	0.170574	0.212534	0.0453488	0.134185	0.0883901	0.15403	0	1.47009	0
iLABdb.g74076	0.0395219	0.152842	0.105	0.0303592	0.204375	0.13859	0.1798	0.1703	0.0127907	0.136542	0.111455	0.186269	0	1.46785	0
iLABdb.g73559	0.0478218	0.0897219	0.17	0.139807	0.176719	0.0896022	0.0970075	0.19564	0.0542636	0.0915521	0.0428793	0.150149	0.106733	1.4519	0
iLABdb.g73396	0.0346643	0.135429	0.128333	0.0765244	0.168516	0.0820656	0.112219	0.192371	0.0918605	0.132024	0.152477	0.145373	0	1.45186	1
iLABdb.g73208	0.1	0.0532044	0.135	0.128081	0.174375	0.0703419	0.155362	0.180654	0.0468992	0.135363	0.110991	0.161493	0	1.45176	0
iLABdb.g73877	0.0411852	0.103507	0.0916667	0.111752	0.195937	0.103838	0.11995	0.219346	0.1	0.131434	0.100929	0.125075	0	1.44462	0
iLABdb.g73596	0.0395109	0.145103	0.176667	0.0540178	0.205547	0.107816	0.177307	0.158583	0.0426357	0.137721	0.025387	0.17403	0	1.44432	0
iLABdb.g73604	0.0660682	0.143652	0.143333	0.0650095	0.184453	0.0778786	0.120698	0.167847	0.134109	0.133988	0.0448916	0.153731	0	1.43566	0
iLABdb.g73772	0.0378697	0.172914	0.125	0.0890857	0.233672	0	0.205736	0	0.00542636	0.177407	0.198452	0.189254	0	1.43482	1
iLABdb.g73692	0	0.0783555	0.136667	0.121226	0.161953	0	0.146384	0.2297	0.0391473	0.136149	0.208204	0.17403	0	1.43182	1
iLABdb.g73202	0.0323291	0	0.0983333	0.12714	0.173437	0.0801814	0.1601	0.132698	0.131783	0.131238	0.199845	0.159701	0	1.42679	1
iLABdb.g73587	0.0630776	0.112213	0.155	0.00832183	0.182578	0	0.198005	0.163488	0.0899225	0.139882	0.121053	0.187761	0	1.4213	0
iLABdb.g73534	0.07401	0.106409	0.138333	0.00335029	0.169922	0.0780879	0.190274	0.177929	0.0682171	0.112574	0.109133	0.186269	0	1.41451	0
iLABdb.g73603	0.0441372	0.129141	0.161667	0.0220351	0.159844	0.114096	0.130673	0.175749	0.111628	0.142829	0.0595975	0.152239	0	1.40364	0
iLABdb.g73185	0.0414991	0.112213	0.136667	0.103899	0.137813	0	0.122444	0.202452	0.0992248	0.114735	0.181579	0.143881	0	1.39641	1
iLABdb.g73384	0.0343504	0.141475	0.141667	0.114839	0.202031	0	0.158354	0.144959	0.0453488	0.106483	0.115789	0.186567	0	1.39186	0
iLABdb.g73613	0.043212	0.128658	0.131667	0.0459564	0.224297	0.103629	0.225686	0	0.0352713	0.177996	0.0547988	0.210746	0	1.38192	0
iLABdb.g74039	0.0365809	0.124788	0.163333	0.0390987	0.156094	0.121005	0.135411	0.203542	0.0472868	0.117092	0.072291	0.162985	0	1.37951	0
iLABdb.g73927	0.0470507	0.0311971	0.0916667	0.0562161	0.1875	0.177111	0.190773	0.146594	0.096124	0.116306	0.0386997	0.161194	0	1.34043	0
iLABdb.g73612	0.0483285	0.107618	0.148333	0.00293038	0.185391	0.100698	0.167082	0.16594	0.05	0.13831	0.0534056	0.170149	0	1.33819	0
iLABdb.g73876	0.0527125	0.129383	0.128333	0.0902916	0.157031	0.0609211	0.109227	0.147139	0.127907	0.091945	0.0979876	0.102388	0	1.29527	0
iLABdb.g73473	0.0390979	0.130593	0.126667	0.0425545	0.175313	0.0908583	0.143142	0.207629	0.0255814	0.115914	0.0506192	0.129552	0	1.27752	0
iLABdb.g73186	0.041769	0.0580411	0.173333	0.0953148	0	0	0.0930175	0.152861	0.105814	0.107466	0.210836	0.151343	0	1.1898	1
iLABdb.g73205	0.0328083	0.0993954	0.111667	0.129024	0.187734	0	0.11995	0.184741	0.0647287	0.144401	0.113158	0	0	1.18761	1
iLABdb.g73206	0.0433111	0.0781137	0	0.126354	0.125391	0.0872994	0.109227	0.13733	0.0484496	0.139096	0.143498	0.12	0	1.15807	1
iLABdb.g73280	0.00191662	0.0669891	0.135	0.129024	0	0.109491	0	0.192098	0.0317829	0	0.264396	0	0.206484	1.13718	2
iLABdb.g74084	0.0328138	0.0677146	0.0416667	0.0667363	0.150234	0.0889742	0.12793	0.16049	0.0143411	0.107073	0.0351393	0.150448	0	1.04356	0
iLABdb.g73356	0.042094	0.112455	0.135	0.10861	0	0.160363	0	0.199455	0.0883721	0	0.0568111	0	0	0.90316	2
iLABdb.g73209	0.0243542	0.112455	0.123333	0.118136	0.118828	0	0	0.159401	0.0790698	0	0.133282	0	0	0.868858	2
iLABdb.g73542	0.0514567	0.0875453	0.158333	0.00471106	0	0.0967202	0	0.16049	0.0856589	0	0.129102	0.0940299	0	0.868048	2

## Sheet: Table S4
Table S4. The AUC results of VLCPredictor.
	LR	SVM	RF	NB	KNN	DT	XGB	LGBM
1st	0.654	0.67	0.736	0.679	0.676	0.662	0.731	0.588
2nd	0.731	0.753	0.731	0.772	0.648	0.659	0.852	0.418
3rd	0.874	0.852	0.731	0.871	0.871	0.522	0.736	0.764
4th	0.758	0.758	0.789	0.736	0.745	0.659	0.736	0.654
5th	0.659	0.659	0.731	0.676	0.695	0.695	0.555	0.599
6th	0.758	0.764	0.75	0.753	0.673	0.621	0.72	0.462
7th	0.72	0.725	0.745	0.703	0.695	0.547	0.698	0.654
8th	0.72	0.709	0.731	0.593	0.742	0.552	0.676	0.61
9th	0.72	0.703	0.731	0.506	0.736	0.481	0.56	0.703
10th	0.665	0.665	0.742	0.676	0.651	0.563	0.604	0.528
Mean	0.726	0.726	0.742	0.697	0.713	0.596	0.687	0.598
Std	0.065	0.059	0.018	0.1	0.066	0.072	0.092	0.106

## Sheet: Table S5
Table S5. Functional potential of Lactobacillus crispatus isolates from public databases and this study was evaluated using the VLCPredictor.
ID	Score	Bacterial vaginosis	Prediction label	Source
GCF_004361075.1	0.488981	negative	Lcris-SubFS	NCBI
GCF_004361095.1	0.460949	positive	Lcris-SubFS	NCBI
GCF_004361115.1	0.492399	negative	Lcris-SubFS	NCBI
GCF_004361125.1	0.465711	positive	Lcris-SubFS	NCBI
GCF_004361175.1	0.474152	negative	Lcris-SubFS	NCBI
GCF_004361185.1	0.497035	positive	Lcris-SubFS	NCBI
GCF_004361195.1	0.429112	positive	Lcris-SubFS	NCBI
GCF_004361205.1	0.476545	positive	Lcris-SubFS	NCBI
GCF_004361215.1	0.342257	positive	Lcris-SubFS	NCBI
GCF_004361245.1	0.572498	positive	Lcris-SFS	NCBI
GCF_004361265.1	0.507196	positive	Lcris-SFS	NCBI
GCF_004361295.1	0.424371	negative	Lcris-SubFS	NCBI
GCF_004361315.1	0.416523	negative	Lcris-SubFS	NCBI
GCF_004361345.1	0.402335	negative	Lcris-SubFS	NCBI
GCF_004361355.1	0.584824	positive	Lcris-SFS	NCBI
GCF_004361375.1	0.589862	positive	Lcris-SFS	NCBI
GCF_004361385.1	0.533537	negative	Lcris-SFS	NCBI
GCF_004361395.1	0.482167	positive	Lcris-SubFS	NCBI
GCF_004361445.1	0.3966	negative	Lcris-SubFS	NCBI
GCF_004361455.1	0.511288	positive	Lcris-SFS	NCBI
GCF_004361465.1	0.449742	positive	Lcris-SubFS	NCBI
GCF_004361475.1	0.467077	positive	Lcris-SubFS	NCBI
GCF_004361515.1	0.454482	positive	Lcris-SubFS	NCBI
GCF_004361545.1	0.374911	negative	Lcris-SubFS	NCBI
GCF_004361555.1	0.421258	positive	Lcris-SubFS	NCBI
GCF_004361565.1	0.488251	negative	Lcris-SubFS	NCBI
GCF_004361575.1	0.438958	negative	Lcris-SubFS	NCBI
GCF_004361635.1	0.575412	negative	Lcris-SFS	NCBI
GCF_022453955.1	0.58195	negative	Lcris-SFS	NCBI
GCF_022454015.1	0.731978	negative	Lcris-SFS	NCBI
GCF_022454025.1	0.497057	negative	Lcris-SubFS	NCBI
GCF_022454075.1	0.695899	negative	Lcris-SFS	NCBI
GCF_022454115.1	0.77866	negative	Lcris-SFS	NCBI
GCF_022454135.1	0.584676	negative	Lcris-SFS	NCBI
GCF_022454175.1	0.542002	negative	Lcris-SFS	NCBI
GCF_022454205.1	0.537285	negative	Lcris-SFS	NCBI
GCF_022454275.1	0.629221	negative	Lcris-SFS	NCBI
GCF_022454315.1	0.707386	negative	Lcris-SFS	NCBI
GCF_022454335.1	0.524582	negative	Lcris-SFS	NCBI
GCF_022454355.1	0.604061	negative	Lcris-SFS	NCBI
GCF_022454375.1	0.503926	negative	Lcris-SFS	NCBI
GCF_022454385.1	0.630827	negative	Lcris-SFS	NCBI
GCF_022454395.1	0.738851	negative	Lcris-SFS	NCBI
GCF_022454435.1	0.710855	negative	Lcris-SFS	NCBI
GCF_022454475.1	0.63172	negative	Lcris-SFS	NCBI
GCF_022454495.1	0.607293	negative	Lcris-SFS	NCBI
GCF_022454515.1	0.62541	negative	Lcris-SFS	NCBI
GCF_022454535.1	0.701899	negative	Lcris-SFS	NCBI
GCF_022454555.1	0.593991	negative	Lcris-SFS	NCBI
GCF_022454565.1	0.491089	negative	Lcris-SubFS	NCBI
GCF_022454615.1	0.630944	negative	Lcris-SFS	NCBI
GCF_022454655.1	0.446992	negative	Lcris-SubFS	NCBI
GCF_022454675.1	0.489735	negative	Lcris-SubFS	NCBI
GCF_022454695.1	0.649775	negative	Lcris-SFS	NCBI
GCF_022454705.1	0.463934	negative	Lcris-SubFS	NCBI
GCF_022454735.1	0.581756	negative	Lcris-SFS	NCBI
GCF_022454755.1	0.538007	negative	Lcris-SFS	NCBI
GCF_022454765.1	0.629678	negative	Lcris-SFS	NCBI
GCF_022454795.1	0.704794	negative	Lcris-SFS	NCBI
GCF_022454815.1	0.732445	negative	Lcris-SFS	NCBI
GCF_022454835.1	0.696217	negative	Lcris-SFS	NCBI
GCF_022454845.1	0.697951	negative	Lcris-SFS	NCBI
GCF_022454865.1	0.605405	negative	Lcris-SFS	NCBI
GCF_022454895.1	0.788145	negative	Lcris-SFS	NCBI
GCF_022454915.1	0.42468	negative	Lcris-SubFS	NCBI
GCF_022454955.1	0.40455	negative	Lcris-SubFS	NCBI
GCF_022454965.1	0.439747	negative	Lcris-SubFS	NCBI
GCF_022455005.1	0.498439	negative	Lcris-SubFS	NCBI
GCF_022455035.1	0.694446	negative	Lcris-SFS	NCBI
GCF_022455055.1	0.575215	negative	Lcris-SFS	NCBI
GCF_022455065.1	0.740469	negative	Lcris-SFS	NCBI
GCF_022455115.1	0.562307	negative	Lcris-SFS	NCBI
GCF_022455135.1	0.548259	negative	Lcris-SFS	NCBI
GCF_022455155.1	0.46095	negative	Lcris-SubFS	NCBI
GCF_022455175.1	0.665585	negative	Lcris-SFS	NCBI
GCF_022455185.1	0.570213	negative	Lcris-SFS	NCBI
GCF_022455205.1	0.55221	negative	Lcris-SFS	NCBI
GCF_022455235.1	0.644243	negative	Lcris-SFS	NCBI
GCF_022455255.1	0.681856	negative	Lcris-SFS	NCBI
GCF_022455265.1	0.687078	negative	Lcris-SFS	NCBI
GCF_022455295.1	0.579346	negative	Lcris-SFS	NCBI
GCF_022455315.1	0.647098	negative	Lcris-SFS	NCBI
GCF_022455325.1	0.507264	negative	Lcris-SFS	NCBI
GCF_022455355.1	0.824388	negative	Lcris-SFS	NCBI
GCF_022455375.1	0.590463	negative	Lcris-SFS	NCBI
GCF_022455395.1	0.568539	negative	Lcris-SFS	NCBI
GCF_022455415.1	0.476114	negative	Lcris-SubFS	NCBI
GCF_022455455.1	0.515569	negative	Lcris-SFS	NCBI
GCF_022455475.1	0.759263	negative	Lcris-SFS	NCBI
GCF_022455515.1	0.659438	negative	Lcris-SFS	NCBI
GCF_022455535.1	0.633639	negative	Lcris-SFS	NCBI
GCF_022455555.1	0.571908	negative	Lcris-SFS	NCBI
GCF_022455575.1	0.724393	negative	Lcris-SFS	NCBI
GCF_022455595.1	0.638622	negative	Lcris-SFS	NCBI
GCF_022455615.1	0.637051	negative	Lcris-SFS	NCBI
GCF_022455635.1	0.525044	negative	Lcris-SFS	NCBI
GCF_022455655.1	0.762307	negative	Lcris-SFS	NCBI
GCF_022455675.1	0.72524	negative	Lcris-SFS	NCBI
GCF_022455695.1	0.587712	negative	Lcris-SFS	NCBI
GCF_022455705.1	0.700806	negative	Lcris-SFS	NCBI
GCF_022455735.1	0.723369	negative	Lcris-SFS	NCBI
GCF_022455755.1	0.678042	negative	Lcris-SFS	NCBI
GCF_022456295.1	0.593582	negative	Lcris-SFS	NCBI
iLABdb.g73073	0.882	negative	Lcris-SFS	This study
iLABdb.g73074	0.864	negative	Lcris-SFS	This study
iLABdb.g73151	0.882	negative	Lcris-SFS	This study
iLABdb.g73153	0.822	negative	Lcris-SFS	This study
iLABdb.g73223	0.848	negative	Lcris-SFS	This study
iLABdb.g73294	0.824	negative	Lcris-SFS	This study
iLABdb.g73313	0.892	negative	Lcris-SFS	This study
iLABdb.g73327	0.802	negative	Lcris-SFS	This study
iLABdb.g73330	0.84	negative	Lcris-SFS	This study
iLABdb.g73333	0.806	negative	Lcris-SFS	This study
iLABdb.g73347	0.93	negative	Lcris-SFS	This study
iLABdb.g73476	0.832	negative	Lcris-SFS	This study
iLABdb.g73477	0.884	negative	Lcris-SFS	This study
iLABdb.g73486	0.912	negative	Lcris-SFS	This study
iLABdb.g73516	0.822	negative	Lcris-SFS	This study
iLABdb.g73531	0.906	negative	Lcris-SFS	This study
iLABdb.g73549	0.812	negative	Lcris-SFS	This study
iLABdb.g73597	0.878	negative	Lcris-SFS	This study
iLABdb.g73605	0.828	negative	Lcris-SFS	This study
iLABdb.g73606	0.898	negative	Lcris-SFS	This study
iLABdb.g73626	0.884	negative	Lcris-SFS	This study
iLABdb.g73629	0.88	negative	Lcris-SFS	This study
iLABdb.g73638	0.858	negative	Lcris-SFS	This study
iLABdb.g73705	0.806	negative	Lcris-SFS	This study
iLABdb.g73707	0.816	negative	Lcris-SFS	This study
iLABdb.g73734	0.888	negative	Lcris-SFS	This study
iLABdb.g73864	0.866	negative	Lcris-SFS	This study
iLABdb.g73866	0.81	negative	Lcris-SFS	This study
iLABdb.g73930	0.83	negative	Lcris-SFS	This study
iLABdb.g74080	0.832	negative	Lcris-SFS	This study
iLABdb.g74109	0.864	negative	Lcris-SFS	This study
iLABdb.g73077	0.728	negative	Lcris-SFS	This study
iLABdb.g73155	0.75	negative	Lcris-SFS	This study
iLABdb.g73273	0.75	negative	Lcris-SFS	This study
iLABdb.g73276	0.754	negative	Lcris-SFS	This study
iLABdb.g73297	0.716	negative	Lcris-SFS	This study
iLABdb.g73303	0.72	negative	Lcris-SFS	This study
iLABdb.g73304	0.732	negative	Lcris-SFS	This study
iLABdb.g73305	0.724	negative	Lcris-SFS	This study
iLABdb.g73306	0.752	negative	Lcris-SFS	This study
iLABdb.g73360	0.782	negative	Lcris-SFS	This study
iLABdb.g73487	0.752	negative	Lcris-SFS	This study
iLABdb.g73508	0.746	negative	Lcris-SFS	This study
iLABdb.g73526	0.74	negative	Lcris-SFS	This study
iLABdb.g73540	0.782	negative	Lcris-SFS	This study
iLABdb.g73543	0.772	negative	Lcris-SFS	This study
iLABdb.g73615	0.766	negative	Lcris-SFS	This study
iLABdb.g73682	0.704	negative	Lcris-SFS	This study
iLABdb.g73716	0.79	negative	Lcris-SFS	This study
iLABdb.g73731	0.714	negative	Lcris-SFS	This study
iLABdb.g73776	0.73	negative	Lcris-SFS	This study
iLABdb.g73797	0.73	negative	Lcris-SFS	This study
iLABdb.g73850	0.726	negative	Lcris-SFS	This study
iLABdb.g73858	0.732	negative	Lcris-SFS	This study
iLABdb.g73862	0.732	negative	Lcris-SFS	This study
iLABdb.g73903	0.72	negative	Lcris-SFS	This study
iLABdb.g73907	0.768	negative	Lcris-SFS	This study
iLABdb.g73913	0.778	negative	Lcris-SFS	This study
iLABdb.g73920	0.74	negative	Lcris-SFS	This study
iLABdb.g73923	0.716	negative	Lcris-SFS	This study
iLABdb.g73942	0.742	negative	Lcris-SFS	This study
iLABdb.g74018	0.772	negative	Lcris-SFS	This study
iLABdb.g74029	0.744	negative	Lcris-SFS	This study
iLABdb.g74074	0.792	negative	Lcris-SFS	This study
iLABdb.g73061	0.534	negative	Lcris-SFS	This study
iLABdb.g73062	0.404	negative	Lcris-SubFS	This study
iLABdb.g73063	0.552	negative	Lcris-SFS	This study
iLABdb.g73064	0.272	negative	Lcris-SubFS	This study
iLABdb.g73065	0.468	negative	Lcris-SubFS	This study
iLABdb.g73066	0.328	negative	Lcris-SubFS	This study
iLABdb.g73067	0.214	negative	Lcris-SubFS	This study
iLABdb.g73068	0.402	negative	Lcris-SubFS	This study
iLABdb.g73069	0.68	negative	Lcris-SFS	This study
iLABdb.g73070	0.34	negative	Lcris-SubFS	This study
iLABdb.g73071	0.352	negative	Lcris-SubFS	This study
iLABdb.g73072	0.46	negative	Lcris-SubFS	This study
iLABdb.g73075	0.692	negative	Lcris-SFS	This study
iLABdb.g73076	0.554	negative	Lcris-SFS	This study
iLABdb.g73078	0.62	negative	Lcris-SFS	This study
iLABdb.g73079	0.446	negative	Lcris-SubFS	This study
iLABdb.g73081	0.666	negative	Lcris-SFS	This study
iLABdb.g73082	0.55	negative	Lcris-SFS	This study
iLABdb.g73083	0.242	negative	Lcris-SubFS	This study
iLABdb.g73084	0.246	negative	Lcris-SubFS	This study
iLABdb.g73085	0.572	negative	Lcris-SFS	This study
iLABdb.g73086	0.628	negative	Lcris-SFS	This study
iLABdb.g73087	0.404	negative	Lcris-SubFS	This study
iLABdb.g73088	0.428	negative	Lcris-SubFS	This study
iLABdb.g73092	0.434	negative	Lcris-SubFS	This study
iLABdb.g73100	0.236	negative	Lcris-SubFS	This study
iLABdb.g73103	0.528	negative	Lcris-SFS	This study
iLABdb.g73105	0.45	negative	Lcris-SubFS	This study
iLABdb.g73107	0.502	negative	Lcris-SFS	This study
iLABdb.g73149	0.38	negative	Lcris-SubFS	This study
iLABdb.g73152	0.676	negative	Lcris-SFS	This study
iLABdb.g73154	0.266	negative	Lcris-SubFS	This study
iLABdb.g73156	0.37	negative	Lcris-SubFS	This study
iLABdb.g73157	0.282	negative	Lcris-SubFS	This study
iLABdb.g73162	0.496	negative	Lcris-SubFS	This study
iLABdb.g73166	0.424	negative	Lcris-SubFS	This study
iLABdb.g73173	0.566	negative	Lcris-SFS	This study
iLABdb.g73175	0.532	negative	Lcris-SFS	This study
iLABdb.g73176	0.286	negative	Lcris-SubFS	This study
iLABdb.g73177	0.294	negative	Lcris-SubFS	This study
iLABdb.g73178	0.68	negative	Lcris-SFS	This study
iLABdb.g73179	0.626	negative	Lcris-SFS	This study
iLABdb.g73180	0.224	negative	Lcris-SubFS	This study
iLABdb.g73181	0.292	negative	Lcris-SubFS	This study
iLABdb.g73210	0.39	negative	Lcris-SubFS	This study
iLABdb.g73211	0.478	negative	Lcris-SubFS	This study
iLABdb.g73212	0.446	negative	Lcris-SubFS	This study
iLABdb.g73213	0.174	negative	Lcris-SubFS	This study
iLABdb.g73214	0.378	negative	Lcris-SubFS	This study
iLABdb.g73215	0.358	negative	Lcris-SubFS	This study
iLABdb.g73216	0.598	negative	Lcris-SFS	This study
iLABdb.g73217	0.28	negative	Lcris-SubFS	This study
iLABdb.g73218	0.33	negative	Lcris-SubFS	This study
iLABdb.g73219	0.498	negative	Lcris-SubFS	This study
iLABdb.g73220	0.286	negative	Lcris-SubFS	This study
iLABdb.g73221	0.354	negative	Lcris-SubFS	This study
iLABdb.g73222	0.482	negative	Lcris-SubFS	This study
iLABdb.g73224	0.334	negative	Lcris-SubFS	This study
iLABdb.g73226	0.326	negative	Lcris-SubFS	This study
iLABdb.g73228	0.336	negative	Lcris-SubFS	This study
iLABdb.g73229	0.45	negative	Lcris-SubFS	This study
iLABdb.g73230	0.218	negative	Lcris-SubFS	This study
iLABdb.g73231	0.562	negative	Lcris-SFS	This study
iLABdb.g73232	0.206	negative	Lcris-SubFS	This study
iLABdb.g73234	0.6	negative	Lcris-SFS	This study
iLABdb.g73235	0.212	negative	Lcris-SubFS	This study
iLABdb.g73236	0.29	negative	Lcris-SubFS	This study
iLABdb.g73267	0.338	negative	Lcris-SubFS	This study
iLABdb.g73268	0.536	negative	Lcris-SFS	This study
iLABdb.g73269	0.55	negative	Lcris-SFS	This study
iLABdb.g73271	0.576	negative	Lcris-SFS	This study
iLABdb.g73272	0.328	negative	Lcris-SubFS	This study
iLABdb.g73279	0.446	negative	Lcris-SubFS	This study
iLABdb.g73280	0.184	negative	Lcris-SubFS	This study
iLABdb.g73282	0.436	negative	Lcris-SubFS	This study
iLABdb.g73283	0.624	negative	Lcris-SFS	This study
iLABdb.g73285	0.634	negative	Lcris-SFS	This study
iLABdb.g73286	0.478	negative	Lcris-SubFS	This study
iLABdb.g73287	0.546	negative	Lcris-SFS	This study
iLABdb.g73288	0.602	negative	Lcris-SFS	This study
iLABdb.g73296	0.502	negative	Lcris-SFS	This study
iLABdb.g73298	0.268	negative	Lcris-SubFS	This study
iLABdb.g73299	0.53	negative	Lcris-SFS	This study
iLABdb.g73300	0.562	negative	Lcris-SFS	This study
iLABdb.g73301	0.476	negative	Lcris-SubFS	This study
iLABdb.g73302	0.51	negative	Lcris-SFS	This study
iLABdb.g73308	0.42	negative	Lcris-SubFS	This study
iLABdb.g73309	0.212	negative	Lcris-SubFS	This study
iLABdb.g73310	0.248	negative	Lcris-SubFS	This study
iLABdb.g73314	0.604	negative	Lcris-SFS	This study
iLABdb.g73315	0.304	negative	Lcris-SubFS	This study
iLABdb.g73316	0.404	negative	Lcris-SubFS	This study
iLABdb.g73328	0.478	negative	Lcris-SubFS	This study
iLABdb.g73329	0.504	negative	Lcris-SFS	This study
iLABdb.g73332	0.548	negative	Lcris-SFS	This study
iLABdb.g73334	0.414	negative	Lcris-SubFS	This study
iLABdb.g73335	0.674	negative	Lcris-SFS	This study
iLABdb.g73337	0.698	negative	Lcris-SFS	This study
iLABdb.g73338	0.618	negative	Lcris-SFS	This study
iLABdb.g73340	0.3	negative	Lcris-SubFS	This study
iLABdb.g73341	0.656	negative	Lcris-SFS	This study
iLABdb.g73342	0.646	negative	Lcris-SFS	This study
iLABdb.g73343	0.34	negative	Lcris-SubFS	This study
iLABdb.g73345	0.42	negative	Lcris-SubFS	This study
iLABdb.g73349	0.43	negative	Lcris-SubFS	This study
iLABdb.g73350	0.622	negative	Lcris-SFS	This study
iLABdb.g73354	0.512	negative	Lcris-SFS	This study
iLABdb.g73355	0.358	negative	Lcris-SubFS	This study
iLABdb.g73356	0.118	negative	Lcris-SubFS	This study
iLABdb.g73357	0.246	negative	Lcris-SubFS	This study
iLABdb.g73358	0.26	negative	Lcris-SubFS	This study
iLABdb.g73359	0.456	negative	Lcris-SubFS	This study
iLABdb.g73362	0.304	negative	Lcris-SubFS	This study
iLABdb.g73364	0.442	negative	Lcris-SubFS	This study
iLABdb.g73365	0.384	negative	Lcris-SubFS	This study
iLABdb.g73366	0.122	negative	Lcris-SubFS	This study
iLABdb.g73367	0.384	negative	Lcris-SubFS	This study
iLABdb.g73368	0.374	negative	Lcris-SubFS	This study
iLABdb.g73369	0.508	negative	Lcris-SFS	This study
iLABdb.g73371	0.28	negative	Lcris-SubFS	This study
iLABdb.g73372	0.616	negative	Lcris-SFS	This study
iLABdb.g73373	0.274	negative	Lcris-SubFS	This study
iLABdb.g73374	0.332	negative	Lcris-SubFS	This study
iLABdb.g73375	0.576	negative	Lcris-SFS	This study
iLABdb.g73376	0.616	negative	Lcris-SFS	This study
iLABdb.g73377	0.414	negative	Lcris-SubFS	This study
iLABdb.g73378	0.362	negative	Lcris-SubFS	This study
iLABdb.g73379	0.106	negative	Lcris-SubFS	This study
iLABdb.g73380	0.534	negative	Lcris-SFS	This study
iLABdb.g73382	0.342	negative	Lcris-SubFS	This study
iLABdb.g73383	0.332	negative	Lcris-SubFS	This study
iLABdb.g73447	0.544	negative	Lcris-SFS	This study
iLABdb.g73449	0.42	negative	Lcris-SubFS	This study
iLABdb.g73450	0.39	negative	Lcris-SubFS	This study
iLABdb.g73453	0.466	negative	Lcris-SubFS	This study
iLABdb.g73454	0.268	negative	Lcris-SubFS	This study
iLABdb.g73455	0.31	negative	Lcris-SubFS	This study
iLABdb.g73456	0.404	negative	Lcris-SubFS	This study
iLABdb.g73458	0.294	negative	Lcris-SubFS	This study
iLABdb.g73459	0.334	negative	Lcris-SubFS	This study
iLABdb.g73461	0.62	negative	Lcris-SFS	This study
iLABdb.g73462	0.502	negative	Lcris-SFS	This study
iLABdb.g73463	0.458	negative	Lcris-SubFS	This study
iLABdb.g73464	0.274	negative	Lcris-SubFS	This study
iLABdb.g73465	0.356	negative	Lcris-SubFS	This study
iLABdb.g73466	0.326	negative	Lcris-SubFS	This study
iLABdb.g73467	0.582	negative	Lcris-SFS	This study
iLABdb.g73468	0.62	negative	Lcris-SFS	This study
iLABdb.g73471	0.686	negative	Lcris-SFS	This study
iLABdb.g73473	0.124	negative	Lcris-SubFS	This study
iLABdb.g73474	0.678	negative	Lcris-SFS	This study
iLABdb.g73480	0.574	negative	Lcris-SFS	This study
iLABdb.g73482	0.41	negative	Lcris-SubFS	This study
iLABdb.g73484	0.468	negative	Lcris-SubFS	This study
iLABdb.g73489	0.332	negative	Lcris-SubFS	This study
iLABdb.g73490	0.634	negative	Lcris-SFS	This study
iLABdb.g73491	0.362	negative	Lcris-SubFS	This study
iLABdb.g73492	0.522	negative	Lcris-SFS	This study
iLABdb.g73493	0.688	negative	Lcris-SFS	This study
iLABdb.g73495	0.19	negative	Lcris-SubFS	This study
iLABdb.g73496	0.194	negative	Lcris-SubFS	This study
iLABdb.g73497	0.576	negative	Lcris-SFS	This study
iLABdb.g73498	0.506	negative	Lcris-SFS	This study
iLABdb.g73499	0.538	negative	Lcris-SFS	This study
iLABdb.g73500	0.328	negative	Lcris-SubFS	This study
iLABdb.g73501	0.324	negative	Lcris-SubFS	This study
iLABdb.g73503	0.462	negative	Lcris-SubFS	This study
iLABdb.g73504	0.342	negative	Lcris-SubFS	This study
iLABdb.g73505	0.692	negative	Lcris-SFS	This study
iLABdb.g73506	0.328	negative	Lcris-SubFS	This study
iLABdb.g73507	0.338	negative	Lcris-SubFS	This study
iLABdb.g73509	0.7	negative	Lcris-SFS	This study
iLABdb.g73510	0.172	negative	Lcris-SubFS	This study
iLABdb.g73511	0.43	negative	Lcris-SubFS	This study
iLABdb.g73512	0.196	negative	Lcris-SubFS	This study
iLABdb.g73514	0.352	negative	Lcris-SubFS	This study
iLABdb.g73515	0.358	negative	Lcris-SubFS	This study
iLABdb.g73517	0.346	negative	Lcris-SubFS	This study
iLABdb.g73518	0.248	negative	Lcris-SubFS	This study
iLABdb.g73520	0.618	negative	Lcris-SFS	This study
iLABdb.g73522	0.542	negative	Lcris-SFS	This study
iLABdb.g73523	0.4	negative	Lcris-SubFS	This study
iLABdb.g73524	0.418	negative	Lcris-SubFS	This study
iLABdb.g73525	0.594	negative	Lcris-SFS	This study
iLABdb.g73529	0.398	negative	Lcris-SubFS	This study
iLABdb.g73530	0.346	negative	Lcris-SubFS	This study
iLABdb.g73532	0.334	negative	Lcris-SubFS	This study
iLABdb.g73534	0.152	negative	Lcris-SubFS	This study
iLABdb.g73535	0.424	negative	Lcris-SubFS	This study
iLABdb.g73538	0.692	negative	Lcris-SFS	This study
iLABdb.g73539	0.612	negative	Lcris-SFS	This study
iLABdb.g73541	0.526	negative	Lcris-SFS	This study
iLABdb.g73542	0.194	negative	Lcris-SubFS	This study
iLABdb.g73544	0.276	negative	Lcris-SubFS	This study
iLABdb.g73545	0.102	negative	Lcris-SubFS	This study
iLABdb.g73546	0.374	negative	Lcris-SubFS	This study
iLABdb.g73547	0.666	negative	Lcris-SFS	This study
iLABdb.g73548	0.628	negative	Lcris-SFS	This study
iLABdb.g73550	0.314	negative	Lcris-SubFS	This study
iLABdb.g73554	0.556	negative	Lcris-SFS	This study
iLABdb.g73555	0.156	negative	Lcris-SubFS	This study
iLABdb.g73556	0.658	negative	Lcris-SFS	This study
iLABdb.g73557	0.652	negative	Lcris-SFS	This study
iLABdb.g73558	0.68	negative	Lcris-SFS	This study
iLABdb.g73559	0.138	negative	Lcris-SubFS	This study
iLABdb.g73587	0.146	negative	Lcris-SubFS	This study
iLABdb.g73588	0.306	negative	Lcris-SubFS	This study
iLABdb.g73589	0.276	negative	Lcris-SubFS	This study
iLABdb.g73590	0.336	negative	Lcris-SubFS	This study
iLABdb.g73591	0.194	negative	Lcris-SubFS	This study
iLABdb.g73592	0.458	negative	Lcris-SubFS	This study
iLABdb.g73593	0.396	negative	Lcris-SubFS	This study
iLABdb.g73595	0.11	negative	Lcris-SubFS	This study
iLABdb.g73596	0.102	negative	Lcris-SubFS	This study
iLABdb.g73598	0.494	negative	Lcris-SubFS	This study
iLABdb.g73600	0.352	negative	Lcris-SubFS	This study
iLABdb.g73601	0.654	negative	Lcris-SFS	This study
iLABdb.g73603	0.07	negative	Lcris-SubFS	This study
iLABdb.g73604	0.166	negative	Lcris-SubFS	This study
iLABdb.g73609	0.252	negative	Lcris-SubFS	This study
iLABdb.g73610	0.124	negative	Lcris-SubFS	This study
iLABdb.g73611	0.592	negative	Lcris-SFS	This study
iLABdb.g73612	0.19	negative	Lcris-SubFS	This study
iLABdb.g73613	0.084	negative	Lcris-SubFS	This study
iLABdb.g73614	0.134	negative	Lcris-SubFS	This study
iLABdb.g73616	0.472	negative	Lcris-SubFS	This study
iLABdb.g73617	0.43	negative	Lcris-SubFS	This study
iLABdb.g73618	0.266	negative	Lcris-SubFS	This study
iLABdb.g73619	0.394	negative	Lcris-SubFS	This study
iLABdb.g73620	0.426	negative	Lcris-SubFS	This study
iLABdb.g73621	0.402	negative	Lcris-SubFS	This study
iLABdb.g73622	0.546	negative	Lcris-SFS	This study
iLABdb.g73624	0.218	negative	Lcris-SubFS	This study
iLABdb.g73627	0.402	negative	Lcris-SubFS	This study
iLABdb.g73628	0.424	negative	Lcris-SubFS	This study
iLABdb.g73630	0.122	negative	Lcris-SubFS	This study
iLABdb.g73631	0.23	negative	Lcris-SubFS	This study
iLABdb.g73633	0.372	negative	Lcris-SubFS	This study
iLABdb.g73634	0.616	negative	Lcris-SFS	This study
iLABdb.g73635	0.2	negative	Lcris-SubFS	This study
iLABdb.g73636	0.5	negative	Lcris-SubFS	This study
iLABdb.g73639	0.426	negative	Lcris-SubFS	This study
iLABdb.g73641	0.39	negative	Lcris-SubFS	This study
iLABdb.g73642	0.426	negative	Lcris-SubFS	This study
iLABdb.g73643	0.614	negative	Lcris-SFS	This study
iLABdb.g73677	0.598	negative	Lcris-SFS	This study
iLABdb.g73678	0.612	negative	Lcris-SFS	This study
iLABdb.g73680	0.488	negative	Lcris-SubFS	This study
iLABdb.g73683	0.57	negative	Lcris-SFS	This study
iLABdb.g73684	0.528	negative	Lcris-SFS	This study
iLABdb.g73685	0.508	negative	Lcris-SFS	This study
iLABdb.g73686	0.534	negative	Lcris-SFS	This study
iLABdb.g73687	0.62	negative	Lcris-SFS	This study
iLABdb.g73688	0.344	negative	Lcris-SubFS	This study
iLABdb.g73689	0.382	negative	Lcris-SubFS	This study
iLABdb.g73691	0.568	negative	Lcris-SFS	This study
iLABdb.g73692	0.09	negative	Lcris-SubFS	This study
iLABdb.g73693	0.48	negative	Lcris-SubFS	This study
iLABdb.g73694	0.62	negative	Lcris-SFS	This study
iLABdb.g73695	0.344	negative	Lcris-SubFS	This study
iLABdb.g73697	0.504	negative	Lcris-SFS	This study
iLABdb.g73698	0.294	negative	Lcris-SubFS	This study
iLABdb.g73699	0.442	negative	Lcris-SubFS	This study
iLABdb.g73700	0.3	negative	Lcris-SubFS	This study
iLABdb.g73702	0.424	negative	Lcris-SubFS	This study
iLABdb.g73706	0.494	negative	Lcris-SubFS	This study
iLABdb.g73709	0.42	negative	Lcris-SubFS	This study
iLABdb.g73711	0.54	negative	Lcris-SFS	This study
iLABdb.g73712	0.49	negative	Lcris-SubFS	This study
iLABdb.g73715	0.586	negative	Lcris-SFS	This study
iLABdb.g73717	0.42	negative	Lcris-SubFS	This study
iLABdb.g73718	0.422	negative	Lcris-SubFS	This study
iLABdb.g73720	0.626	negative	Lcris-SFS	This study
iLABdb.g73721	0.428	negative	Lcris-SubFS	This study
iLABdb.g73722	0.466	negative	Lcris-SubFS	This study
iLABdb.g73723	0.672	negative	Lcris-SFS	This study
iLABdb.g73724	0.556	negative	Lcris-SFS	This study
iLABdb.g73726	0.576	negative	Lcris-SFS	This study
iLABdb.g73727	0.326	negative	Lcris-SubFS	This study
iLABdb.g73728	0.622	negative	Lcris-SFS	This study
iLABdb.g73730	0.588	negative	Lcris-SFS	This study
iLABdb.g73732	0.582	negative	Lcris-SFS	This study
iLABdb.g73733	0.53	negative	Lcris-SFS	This study
iLABdb.g73735	0.676	negative	Lcris-SFS	This study
iLABdb.g73769	0.45	negative	Lcris-SubFS	This study
iLABdb.g73770	0.48	negative	Lcris-SubFS	This study
iLABdb.g73771	0.394	negative	Lcris-SubFS	This study
iLABdb.g73772	0.198	negative	Lcris-SubFS	This study
iLABdb.g73774	0.452	negative	Lcris-SubFS	This study
iLABdb.g73775	0.288	negative	Lcris-SubFS	This study
iLABdb.g73777	0.518	negative	Lcris-SFS	This study
iLABdb.g73778	0.338	negative	Lcris-SubFS	This study
iLABdb.g73781	0.348	negative	Lcris-SubFS	This study
iLABdb.g73783	0.342	negative	Lcris-SubFS	This study
iLABdb.g73785	0.578	negative	Lcris-SFS	This study
iLABdb.g73786	0.254	negative	Lcris-SubFS	This study
iLABdb.g73787	0.454	negative	Lcris-SubFS	This study
iLABdb.g73788	0.382	negative	Lcris-SubFS	This study
iLABdb.g73789	0.52	negative	Lcris-SFS	This study
iLABdb.g73790	0.552	negative	Lcris-SFS	This study
iLABdb.g73791	0.398	negative	Lcris-SubFS	This study
iLABdb.g73792	0.554	negative	Lcris-SFS	This study
iLABdb.g73795	0.58	negative	Lcris-SFS	This study
iLABdb.g73796	0.572	negative	Lcris-SFS	This study
iLABdb.g73798	0.68	negative	Lcris-SFS	This study
iLABdb.g73802	0.51	negative	Lcris-SFS	This study
iLABdb.g73804	0.534	negative	Lcris-SFS	This study
iLABdb.g73805	0.642	negative	Lcris-SFS	This study
iLABdb.g73831	0.308	negative	Lcris-SubFS	This study
iLABdb.g73832	0.41	negative	Lcris-SubFS	This study
iLABdb.g73833	0.386	negative	Lcris-SubFS	This study
iLABdb.g73834	0.538	negative	Lcris-SFS	This study
iLABdb.g73835	0.332	negative	Lcris-SubFS	This study
iLABdb.g73836	0.574	negative	Lcris-SFS	This study
iLABdb.g73837	0.372	negative	Lcris-SubFS	This study
iLABdb.g73838	0.524	negative	Lcris-SFS	This study
iLABdb.g73839	0.544	negative	Lcris-SFS	This study
iLABdb.g73842	0.194	negative	Lcris-SubFS	This study
iLABdb.g73845	0.494	negative	Lcris-SubFS	This study
iLABdb.g73846	0.658	negative	Lcris-SFS	This study
iLABdb.g73847	0.38	negative	Lcris-SubFS	This study
iLABdb.g73848	0.322	negative	Lcris-SubFS	This study
iLABdb.g73849	0.166	negative	Lcris-SubFS	This study
iLABdb.g73851	0.224	negative	Lcris-SubFS	This study
iLABdb.g73852	0.278	negative	Lcris-SubFS	This study
iLABdb.g73853	0.536	negative	Lcris-SFS	This study
iLABdb.g73854	0.57	negative	Lcris-SFS	This study
iLABdb.g73855	0.526	negative	Lcris-SFS	This study
iLABdb.g73856	0.358	negative	Lcris-SubFS	This study
iLABdb.g73857	0.624	negative	Lcris-SFS	This study
iLABdb.g73859	0.2	negative	Lcris-SubFS	This study
iLABdb.g73860	0.336	negative	Lcris-SubFS	This study
iLABdb.g73861	0.456	negative	Lcris-SubFS	This study
iLABdb.g73863	0.342	negative	Lcris-SubFS	This study
iLABdb.g73865	0.416	negative	Lcris-SubFS	This study
iLABdb.g73899	0.296	negative	Lcris-SubFS	This study
iLABdb.g73900	0.446	negative	Lcris-SubFS	This study
iLABdb.g73901	0.49	negative	Lcris-SubFS	This study
iLABdb.g73902	0.626	negative	Lcris-SFS	This study
iLABdb.g73904	0.5	negative	Lcris-SubFS	This study
iLABdb.g73905	0.528	negative	Lcris-SFS	This study
iLABdb.g73906	0.616	negative	Lcris-SFS	This study
iLABdb.g73908	0.438	negative	Lcris-SubFS	This study
iLABdb.g73909	0.638	negative	Lcris-SFS	This study
iLABdb.g73910	0.672	negative	Lcris-SFS	This study
iLABdb.g73911	0.65	negative	Lcris-SFS	This study
iLABdb.g73912	0.492	negative	Lcris-SubFS	This study
iLABdb.g73914	0.408	negative	Lcris-SubFS	This study
iLABdb.g73915	0.6	negative	Lcris-SFS	This study
iLABdb.g73916	0.578	negative	Lcris-SFS	This study
iLABdb.g73917	0.536	negative	Lcris-SFS	This study
iLABdb.g73919	0.694	negative	Lcris-SFS	This study
iLABdb.g73921	0.692	negative	Lcris-SFS	This study
iLABdb.g73926	0.4	negative	Lcris-SubFS	This study
iLABdb.g73927	0.138	negative	Lcris-SubFS	This study
iLABdb.g73928	0.446	negative	Lcris-SubFS	This study
iLABdb.g73931	0.498	negative	Lcris-SubFS	This study
iLABdb.g73932	0.606	negative	Lcris-SFS	This study
iLABdb.g73933	0.61	negative	Lcris-SFS	This study
iLABdb.g73934	0.678	negative	Lcris-SFS	This study
iLABdb.g73935	0.546	negative	Lcris-SFS	This study
iLABdb.g73936	0.464	negative	Lcris-SubFS	This study
iLABdb.g73937	0.506	negative	Lcris-SFS	This study
iLABdb.g73938	0.444	negative	Lcris-SubFS	This study
iLABdb.g73939	0.608	negative	Lcris-SFS	This study
iLABdb.g73940	0.43	negative	Lcris-SubFS	This study
iLABdb.g73941	0.612	negative	Lcris-SFS	This study
iLABdb.g73943	0.45	negative	Lcris-SubFS	This study
iLABdb.g73944	0.242	negative	Lcris-SubFS	This study
iLABdb.g73945	0.37	negative	Lcris-SubFS	This study
iLABdb.g73946	0.456	negative	Lcris-SubFS	This study
iLABdb.g73947	0.352	negative	Lcris-SubFS	This study
iLABdb.g73948	0.598	negative	Lcris-SFS	This study
iLABdb.g73949	0.36	negative	Lcris-SubFS	This study
iLABdb.g73950	0.468	negative	Lcris-SubFS	This study
iLABdb.g73951	0.648	negative	Lcris-SFS	This study
iLABdb.g73958	0.61	negative	Lcris-SFS	This study
iLABdb.g73960	0.434	negative	Lcris-SubFS	This study
iLABdb.g73962	0.338	negative	Lcris-SubFS	This study
iLABdb.g73963	0.434	negative	Lcris-SubFS	This study
iLABdb.g73964	0.382	negative	Lcris-SubFS	This study
iLABdb.g73965	0.368	negative	Lcris-SubFS	This study
iLABdb.g73966	0.5	negative	Lcris-SubFS	This study
iLABdb.g73969	0.644	negative	Lcris-SFS	This study
iLABdb.g73972	0.494	negative	Lcris-SubFS	This study
iLABdb.g73974	0.608	negative	Lcris-SFS	This study
iLABdb.g73975	0.47	negative	Lcris-SubFS	This study
iLABdb.g73976	0.492	negative	Lcris-SubFS	This study
iLABdb.g73977	0.698	negative	Lcris-SFS	This study
iLABdb.g73980	0.518	negative	Lcris-SFS	This study
iLABdb.g73981	0.636	negative	Lcris-SFS	This study
iLABdb.g73983	0.522	negative	Lcris-SFS	This study
iLABdb.g73985	0.532	negative	Lcris-SFS	This study
iLABdb.g73987	0.674	negative	Lcris-SFS	This study
iLABdb.g73988	0.428	negative	Lcris-SubFS	This study
iLABdb.g73990	0.398	negative	Lcris-SubFS	This study
iLABdb.g73992	0.616	negative	Lcris-SFS	This study
iLABdb.g73994	0.556	negative	Lcris-SFS	This study
iLABdb.g73995	0.538	negative	Lcris-SFS	This study
iLABdb.g74016	0.45	negative	Lcris-SubFS	This study
iLABdb.g74017	0.406	negative	Lcris-SubFS	This study
iLABdb.g74019	0.582	negative	Lcris-SFS	This study
iLABdb.g74020	0.596	negative	Lcris-SFS	This study
iLABdb.g74021	0.622	negative	Lcris-SFS	This study
iLABdb.g74022	0.484	negative	Lcris-SubFS	This study
iLABdb.g74023	0.602	negative	Lcris-SFS	This study
iLABdb.g74024	0.21	negative	Lcris-SubFS	This study
iLABdb.g74025	0.238	negative	Lcris-SubFS	This study
iLABdb.g74026	0.3	negative	Lcris-SubFS	This study
iLABdb.g74027	0.412	negative	Lcris-SubFS	This study
iLABdb.g74030	0.386	negative	Lcris-SubFS	This study
iLABdb.g74031	0.262	negative	Lcris-SubFS	This study
iLABdb.g74032	0.198	negative	Lcris-SubFS	This study
iLABdb.g74033	0.54	negative	Lcris-SFS	This study
iLABdb.g74035	0.298	negative	Lcris-SubFS	This study
iLABdb.g74036	0.352	negative	Lcris-SubFS	This study
iLABdb.g74037	0.482	negative	Lcris-SubFS	This study
iLABdb.g74038	0.248	negative	Lcris-SubFS	This study
iLABdb.g74039	0.062	negative	Lcris-SubFS	This study
iLABdb.g74040	0.488	negative	Lcris-SubFS	This study
iLABdb.g74041	0.448	negative	Lcris-SubFS	This study
iLABdb.g74042	0.248	negative	Lcris-SubFS	This study
iLABdb.g74043	0.568	negative	Lcris-SFS	This study
iLABdb.g74044	0.646	negative	Lcris-SFS	This study
iLABdb.g74045	0.642	negative	Lcris-SFS	This study
iLABdb.g74075	0.33	negative	Lcris-SubFS	This study
iLABdb.g74076	0.12	negative	Lcris-SubFS	This study
iLABdb.g74078	0.2	negative	Lcris-SubFS	This study
iLABdb.g74079	0.326	negative	Lcris-SubFS	This study
iLABdb.g74081	0.622	negative	Lcris-SFS	This study
iLABdb.g74082	0.234	negative	Lcris-SubFS	This study
iLABdb.g74084	0.174	negative	Lcris-SubFS	This study
iLABdb.g74085	0.606	negative	Lcris-SFS	This study
iLABdb.g74086	0.62	negative	Lcris-SFS	This study
iLABdb.g74087	0.278	negative	Lcris-SubFS	This study
iLABdb.g74088	0.18	negative	Lcris-SubFS	This study
iLABdb.g74089	0.51	negative	Lcris-SFS	This study
iLABdb.g74090	0.36	negative	Lcris-SubFS	This study
iLABdb.g74091	0.374	negative	Lcris-SubFS	This study
iLABdb.g74092	0.7	negative	Lcris-SFS	This study
iLABdb.g74093	0.498	negative	Lcris-SubFS	This study
iLABdb.g74094	0.148	negative	Lcris-SubFS	This study
iLABdb.g74095	0.114	negative	Lcris-SubFS	This study
iLABdb.g74096	0.55	negative	Lcris-SFS	This study
iLABdb.g74097	0.6	negative	Lcris-SFS	This study
iLABdb.g74098	0.44	negative	Lcris-SubFS	This study
iLABdb.g74099	0.564	negative	Lcris-SFS	This study
iLABdb.g74100	0.468	negative	Lcris-SubFS	This study
iLABdb.g74101	0.432	negative	Lcris-SubFS	This study
iLABdb.g74102	0.466	negative	Lcris-SubFS	This study
iLABdb.g74104	0.68	negative	Lcris-SFS	This study
iLABdb.g74108	0.6	negative	Lcris-SFS	This study
iLABdb.g74110	0.398	negative	Lcris-SubFS	This study
iLABdb.g74112	0.332	negative	Lcris-SubFS	This study
iLABdb.g74123	0.376	negative	Lcris-SubFS	This study
iLABdb.g74124	0.34	negative	Lcris-SubFS	This study
iLABdb.g73001	0.456	negative	Lcris-SubFS	This study
iLABdb.g73002	0.28	negative	Lcris-SubFS	This study
iLABdb.g73003	0.492	negative	Lcris-SubFS	This study
iLABdb.g73004	0.13	negative	Lcris-SubFS	This study
iLABdb.g73005	0.43	negative	Lcris-SubFS	This study
iLABdb.g73006	0.574	negative	Lcris-SFS	This study
iLABdb.g73007	0.59	negative	Lcris-SFS	This study
iLABdb.g73008	0.586	negative	Lcris-SFS	This study
iLABdb.g73009	0.734	negative	Lcris-SFS	This study
iLABdb.g73010	0.688	negative	Lcris-SFS	This study
iLABdb.g73011	0.46	negative	Lcris-SubFS	This study
iLABdb.g73012	0.562	negative	Lcris-SFS	This study
iLABdb.g73013	0.448	negative	Lcris-SubFS	This study
iLABdb.g73014	0.502	negative	Lcris-SFS	This study
iLABdb.g73015	0.63	negative	Lcris-SFS	This study
iLABdb.g73016	0.546	negative	Lcris-SFS	This study
iLABdb.g73017	0.514	negative	Lcris-SFS	This study
iLABdb.g73018	0.614	negative	Lcris-SFS	This study
iLABdb.g73019	0.522	negative	Lcris-SFS	This study
iLABdb.g73020	0.578	negative	Lcris-SFS	This study
iLABdb.g73021	0.364	negative	Lcris-SubFS	This study
iLABdb.g73022	0.558	negative	Lcris-SFS	This study
iLABdb.g73023	0.464	negative	Lcris-SubFS	This study
iLABdb.g73024	0.754	negative	Lcris-SFS	This study
iLABdb.g73025	0.62	negative	Lcris-SFS	This study
iLABdb.g73026	0.668	negative	Lcris-SFS	This study
iLABdb.g73027	0.702	negative	Lcris-SFS	This study
iLABdb.g73028	0.564	negative	Lcris-SFS	This study
iLABdb.g73029	0.746	negative	Lcris-SFS	This study
iLABdb.g73030	0.488	negative	Lcris-SubFS	This study
iLABdb.g73182	0.776	negative	Lcris-SFS	This study
iLABdb.g73184	0.604	negative	Lcris-SFS	This study
iLABdb.g73185	0.118	negative	Lcris-SubFS	This study
iLABdb.g73186	0.13	negative	Lcris-SubFS	This study
iLABdb.g73187	0.284	negative	Lcris-SubFS	This study
iLABdb.g73189	0.192	negative	Lcris-SubFS	This study
iLABdb.g73191	0.108	negative	Lcris-SubFS	This study
iLABdb.g73192	0.872	negative	Lcris-SFS	This study
iLABdb.g73194	0.308	negative	Lcris-SubFS	This study
iLABdb.g73198	0.472	negative	Lcris-SubFS	This study
iLABdb.g73200	0.24	negative	Lcris-SubFS	This study
iLABdb.g73201	0.286	negative	Lcris-SubFS	This study
iLABdb.g73202	0.08	negative	Lcris-SubFS	This study
iLABdb.g73203	0.38	negative	Lcris-SubFS	This study
iLABdb.g73204	0.244	negative	Lcris-SubFS	This study
iLABdb.g73205	0.22	negative	Lcris-SubFS	This study
iLABdb.g73206	0.134	negative	Lcris-SubFS	This study
iLABdb.g73207	0.474	negative	Lcris-SubFS	This study
iLABdb.g73208	0.168	negative	Lcris-SubFS	This study
iLABdb.g73209	0.22	negative	Lcris-SubFS	This study
iLABdb.g73384	0.158	negative	Lcris-SubFS	This study
iLABdb.g73385	0.4	negative	Lcris-SubFS	This study
iLABdb.g73386	0.218	negative	Lcris-SubFS	This study
iLABdb.g73387	0.386	negative	Lcris-SubFS	This study
iLABdb.g73388	0.642	negative	Lcris-SFS	This study
iLABdb.g73389	0.526	negative	Lcris-SFS	This study
iLABdb.g73390	0.348	negative	Lcris-SubFS	This study
iLABdb.g73391	0.776	negative	Lcris-SFS	This study
iLABdb.g73392	0.342	negative	Lcris-SubFS	This study
iLABdb.g73393	0.462	negative	Lcris-SubFS	This study
iLABdb.g73394	0.474	negative	Lcris-SubFS	This study
iLABdb.g73395	0.126	negative	Lcris-SubFS	This study
iLABdb.g73396	0.096	negative	Lcris-SubFS	This study
iLABdb.g73397	0.156	negative	Lcris-SubFS	This study
iLABdb.g73398	0.7	negative	Lcris-SFS	This study
iLABdb.g73736	0.37	negative	Lcris-SubFS	This study
iLABdb.g73737	0.49	negative	Lcris-SubFS	This study
iLABdb.g73738	0.26	negative	Lcris-SubFS	This study
iLABdb.g73741	0.63	negative	Lcris-SFS	This study
iLABdb.g73742	0.606	negative	Lcris-SFS	This study
iLABdb.g73743	0.164	negative	Lcris-SubFS	This study
iLABdb.g73744	0.352	negative	Lcris-SubFS	This study
iLABdb.g73745	0.514	negative	Lcris-SFS	This study
iLABdb.g73746	0.74	negative	Lcris-SFS	This study
iLABdb.g73748	0.332	negative	Lcris-SubFS	This study
iLABdb.g73749	0.356	negative	Lcris-SubFS	This study
iLABdb.g73752	0.272	negative	Lcris-SubFS	This study
iLABdb.g73758	0.896	negative	Lcris-SFS	This study
iLABdb.g73759	0.256	negative	Lcris-SubFS	This study
iLABdb.g73760	0.306	negative	Lcris-SubFS	This study
iLABdb.g73761	0.628	negative	Lcris-SFS	This study
iLABdb.g73762	0.678	negative	Lcris-SFS	This study
iLABdb.g73763	0.32	negative	Lcris-SubFS	This study
iLABdb.g73764	0.458	negative	Lcris-SubFS	This study
iLABdb.g73765	0.586	negative	Lcris-SFS	This study
iLABdb.g73867	0.09	negative	Lcris-SubFS	This study
iLABdb.g73868	0.314	negative	Lcris-SubFS	This study
iLABdb.g73869	0.328	negative	Lcris-SubFS	This study
iLABdb.g73870	0.36	negative	Lcris-SubFS	This study
iLABdb.g73872	0.43	negative	Lcris-SubFS	This study
iLABdb.g73873	0.66	negative	Lcris-SFS	This study
iLABdb.g73874	0.341	negative	Lcris-SubFS	This study
iLABdb.g73875	0.424	negative	Lcris-SubFS	This study
iLABdb.g73876	0.076	negative	Lcris-SubFS	This study
iLABdb.g73877	0.1	negative	Lcris-SubFS	This study
iLABdb.g73878	0.424	negative	Lcris-SubFS	This study
iLABdb.g73879	0.238	negative	Lcris-SubFS	This study
iLABdb.g73880	0.354	negative	Lcris-SubFS	This study
iLABdb.g73997	0.428	negative	Lcris-SubFS	This study
iLABdb.g74047	0.6	negative	Lcris-SFS	This study
iLABdb.g74050	0.416	negative	Lcris-SubFS	This study
iLABdb.g74051	0.602	negative	Lcris-SFS	This study
iLABdb.g74052	0.672	negative	Lcris-SFS	This study
iLABdb.g74053	0.44	negative	Lcris-SubFS	This study
iLABdb.g74055	0.53	negative	Lcris-SFS	This study
iLABdb.g74057	0.638	negative	Lcris-SFS	This study
iLABdb.g74058	0.666	negative	Lcris-SFS	This study
iLABdb.g74059	0.51	negative	Lcris-SFS	This study
iLABdb.g74060	0.634	negative	Lcris-SFS	This study
iLABdb.g74061	0.768	negative	Lcris-SFS	This study
iLABdb.g74063	0.54	negative	Lcris-SFS	This study
iLABdb.g74064	0.476	negative	Lcris-SubFS	This study
iLABdb.g74065	0.472	negative	Lcris-SubFS	This study
iLABdb.g74066	0.612	negative	Lcris-SFS	This study
iLABdb.g74067	0.532	negative	Lcris-SFS	This study
iLABdb.g74069	0.478	negative	Lcris-SubFS	This study
iLABdb.g74070	0.492	negative	Lcris-SubFS	This study
iLABdb.g74073	0.608	negative	Lcris-SFS	This study
iLABdb.g74125	0.362	negative	Lcris-SubFS	This study

## Sheet: Table S6
Table S6. iProbiotics-predicted probiotic probability scores for 639 Lactobacillus crispatus isolates.
iLab_id	Probiotics	Non-probiotics
iLABdb.g73741	0.984773	0.0152266
iLABdb.g73742	0.971547	0.0284531
iLABdb.g73743	0.987761	0.0122389
iLABdb.g73744	0.968763	0.0312368
iLABdb.g73745	0.979173	0.0208269
iLABdb.g73746	0.985349	0.014651
iLABdb.g73748	0.980477	0.0195229
iLABdb.g73749	0.926616	0.0733836
iLABdb.g73752	0.985374	0.0146256
iLABdb.g73758	0.981996	0.0180038
iLABdb.g73759	0.973205	0.026795
iLABdb.g73760	0.980912	0.0190883
iLABdb.g73761	0.968655	0.031345
iLABdb.g73762	0.948388	0.0516119
iLABdb.g73763	0.97785	0.0221496
iLABdb.g73764	0.986217	0.013783
iLABdb.g73765	0.978797	0.0212029
iLABdb.g74125	0.989434	0.0105664
iLABdb.g73061	0.968235	0.0317652
iLABdb.g73062	0.981648	0.0183524
iLABdb.g73063	0.980967	0.0190331
iLABdb.g73064	0.944814	0.0551856
iLABdb.g73065	0.991107	0.00889296
iLABdb.g73066	0.983549	0.0164508
iLABdb.g73067	0.987216	0.0127838
iLABdb.g73068	0.964099	0.0359012
iLABdb.g73069	0.982094	0.0179062
iLABdb.g73070	0.984478	0.0155219
iLABdb.g73071	0.949557	0.0504428
iLABdb.g73072	0.969901	0.0300987
iLABdb.g73073	0.992395	0.00760528
iLABdb.g73074	0.983736	0.0162638
iLABdb.g73075	0.980541	0.0194592
iLABdb.g73076	0.973374	0.0266261
iLABdb.g73077	0.981085	0.0189147
iLABdb.g73078	0.963558	0.0364422
iLABdb.g73079	0.982891	0.0171085
iLABdb.g73081	0.940675	0.0593246
iLABdb.g73082	0.97068	0.0293197
iLABdb.g73083	0.984329	0.0156708
iLABdb.g73084	0.989008	0.0109917
iLABdb.g73085	0.97513	0.02487
iLABdb.g73086	0.985166	0.0148336
iLABdb.g73087	0.989176	0.0108243
iLABdb.g73088	0.988344	0.0116555
iLABdb.g73153	0.992448	0.00755182
iLABdb.g73298	0.969098	0.0309021
iLABdb.g73299	0.985915	0.014085
iLABdb.g73300	0.986496	0.0135043
iLABdb.g73301	0.983141	0.0168589
iLABdb.g73302	0.948399	0.051601
iLABdb.g73303	0.986519	0.0134807
iLABdb.g73304	0.980517	0.0194826
iLABdb.g73305	0.976528	0.0234724
iLABdb.g73306	0.988399	0.0116009
iLABdb.g73308	0.992247	0.0077531
iLABdb.g73309	0.973715	0.0262851
iLABdb.g73310	0.996088	0.00391211
iLABdb.g73313	0.990279	0.00972095
iLABdb.g73314	0.967045	0.0329551
iLABdb.g73315	0.976738	0.0232624
iLABdb.g73316	0.987765	0.0122346
iLABdb.g73355	0.987689	0.012311
iLABdb.g73358	0.974087	0.0259128
iLABdb.g73364	0.984249	0.0157511
iLABdb.g73365	0.976016	0.0239838
iLABdb.g73367	0.983878	0.0161223
iLABdb.g73373	0.984006	0.0159936
iLABdb.g73374	0.98904	0.01096
iLABdb.g73375	0.987162	0.0128381
iLABdb.g73377	0.990665	0.00933478
iLABdb.g73378	0.986549	0.0134513
iLABdb.g73379	0.985835	0.0141651
iLABdb.g73380	0.977696	0.0223036
iLABdb.g73382	0.983561	0.0164389
iLABdb.g73384	0.990754	0.00924562
iLABdb.g73385	0.988037	0.0119627
iLABdb.g73386	0.98621	0.0137902
iLABdb.g73387	0.988006	0.0119941
iLABdb.g73388	0.981022	0.0189782
iLABdb.g73389	0.978056	0.0219441
iLABdb.g73390	0.97555	0.0244498
iLABdb.g73391	0.974938	0.0250622
iLABdb.g73392	0.981927	0.0180731
iLABdb.g73393	0.990542	0.00945774
iLABdb.g73394	0.962296	0.0377036
iLABdb.g73395	0.987431	0.0125693
iLABdb.g73397	0.986166	0.0138339
iLABdb.g73398	0.945733	0.0542673
iLABdb.g73447	0.984679	0.0153207
iLABdb.g73449	0.987227	0.0127733
iLABdb.g73450	0.991264	0.00873604
iLABdb.g73453	0.985355	0.0146454
iLABdb.g73454	0.985823	0.0141771
iLABdb.g73455	0.943515	0.0564852
iLABdb.g73456	0.986147	0.0138533
iLABdb.g73458	0.982143	0.0178574
iLABdb.g73459	0.980734	0.0192655
iLABdb.g73461	0.986292	0.0137081
iLABdb.g73462	0.98403	0.01597
iLABdb.g73463	0.988322	0.0116784
iLABdb.g73464	0.991032	0.00896763
iLABdb.g73465	0.993599	0.00640114
iLABdb.g73466	0.969454	0.0305464
iLABdb.g73467	0.986478	0.0135217
iLABdb.g73468	0.981726	0.018274
iLABdb.g73471	0.973533	0.026467
iLABdb.g73473	0.99395	0.00604979
iLABdb.g73474	0.981772	0.0182278
iLABdb.g73476	0.99071	0.00929016
iLABdb.g73477	0.992252	0.00774764
iLABdb.g73480	0.988019	0.0119813
iLABdb.g73482	0.981589	0.0184113
iLABdb.g73484	0.938029	0.0619707
iLABdb.g73588	0.978108	0.0218922
iLABdb.g73589	0.984478	0.0155216
iLABdb.g73591	0.961069	0.0389313
iLABdb.g73592	0.979833	0.020167
iLABdb.g73595	0.980864	0.0191364
iLABdb.g73598	0.973978	0.0260216
iLABdb.g73600	0.987381	0.012619
iLABdb.g73609	0.971612	0.0283884
iLABdb.g73611	0.987592	0.0124085
iLABdb.g73612	0.965537	0.0344628
iLABdb.g73614	0.976464	0.0235358
iLABdb.g73615	0.992808	0.00719179
iLABdb.g73616	0.986146	0.013854
iLABdb.g73617	0.989162	0.0108379
iLABdb.g73618	0.976473	0.0235271
iLABdb.g73620	0.98464	0.01536
iLABdb.g73622	0.948914	0.0510858
iLABdb.g73624	0.987099	0.012901
iLABdb.g73626	0.97865	0.0213505
iLABdb.g73628	0.97258	0.0274197
iLABdb.g73630	0.984413	0.0155869
iLABdb.g73631	0.990985	0.00901545
iLABdb.g73634	0.964996	0.0350036
iLABdb.g73635	0.993819	0.0061813
iLABdb.g73636	0.951077	0.0489234
iLABdb.g73638	0.976156	0.0238439
iLABdb.g73639	0.989435	0.0105645
iLABdb.g73641	0.99429	0.00570997
iLABdb.g73643	0.993748	0.00625192
iLABdb.g73677	0.960383	0.0396166
iLABdb.g73678	0.9812	0.0187999
iLABdb.g73680	0.992149	0.00785088
iLABdb.g73682	0.986189	0.0138109
iLABdb.g73683	0.980214	0.0197856
iLABdb.g73684	0.975148	0.0248516
iLABdb.g73685	0.96154	0.0384595
iLABdb.g73686	0.969936	0.0300637
iLABdb.g73687	0.956513	0.0434873
iLABdb.g73688	0.978598	0.0214023
iLABdb.g73689	0.96865	0.03135
iLABdb.g73691	0.975061	0.0249388
iLABdb.g73692	0.990551	0.00944896
iLABdb.g73693	0.995875	0.00412454
iLABdb.g73694	0.990308	0.00969189
iLABdb.g73695	0.985423	0.0145771
iLABdb.g73697	0.973554	0.0264462
iLABdb.g73698	0.981632	0.0183677
iLABdb.g73699	0.972567	0.0274327
iLABdb.g73700	0.976568	0.0234316
iLABdb.g73702	0.925253	0.0747472
iLABdb.g73705	0.98581	0.0141899
iLABdb.g73769	0.95466	0.0453403
iLABdb.g73770	0.963512	0.0364879
iLABdb.g73772	0.99126	0.00873992
iLABdb.g73774	0.989654	0.010346
iLABdb.g73776	0.98926	0.0107404
iLABdb.g73778	0.983187	0.016813
iLABdb.g73783	0.99	0.00999971
iLABdb.g73785	0.972237	0.0277626
iLABdb.g73786	0.987434	0.0125663
iLABdb.g73787	0.946311	0.0536889
iLABdb.g73788	0.971128	0.0288724
iLABdb.g73789	0.976723	0.0232766
iLABdb.g73791	0.974909	0.0250905
iLABdb.g73832	0.980918	0.0190824
iLABdb.g73833	0.988867	0.0111328
iLABdb.g73835	0.980341	0.0196589
iLABdb.g73838	0.993558	0.00644189
iLABdb.g73842	0.990626	0.00937417
iLABdb.g73846	0.961816	0.0381841
iLABdb.g73847	0.989263	0.0107369
iLABdb.g73851	0.997224	0.00277568
iLABdb.g73852	0.983262	0.0167383
iLABdb.g73853	0.972734	0.0272663
iLABdb.g73854	0.984758	0.0152417
iLABdb.g73855	0.98212	0.0178798
iLABdb.g73856	0.982326	0.0176743
iLABdb.g73857	0.975337	0.0246635
iLABdb.g73858	0.97451	0.0254903
iLABdb.g73859	0.982269	0.0177306
iLABdb.g73860	0.982384	0.0176163
iLABdb.g73861	0.969119	0.0308815
iLABdb.g73862	0.941438	0.0585615
iLABdb.g73863	0.967995	0.0320047
iLABdb.g73864	0.991362	0.00863768
iLABdb.g73865	0.953906	0.0460937
iLABdb.g73866	0.985891	0.0141085
iLABdb.g73867	0.970943	0.0290571
iLABdb.g73868	0.989667	0.010333
iLABdb.g73869	0.959757	0.0402427
iLABdb.g73870	0.981637	0.0183633
iLABdb.g73872	0.964556	0.035444
iLABdb.g73873	0.968875	0.031125
iLABdb.g73874	0.988057	0.0119433
iLABdb.g73875	0.97092	0.0290802
iLABdb.g73876	0.983776	0.016224
iLABdb.g73877	0.968119	0.0318807
iLABdb.g73878	0.973887	0.0261134
iLABdb.g73879	0.987473	0.0125269
iLABdb.g73880	0.966962	0.0330377
iLABdb.g73995	0.982151	0.0178485
iLABdb.g73997	0.970075	0.0299252
iLABdb.g74047	0.988947	0.0110535
iLABdb.g74050	0.979101	0.0208988
iLABdb.g74051	0.973592	0.0264078
iLABdb.g74052	0.910254	0.0897457
iLABdb.g74053	0.972305	0.027695
iLABdb.g74055	0.978163	0.0218367
iLABdb.g74057	0.967977	0.0320234
iLABdb.g74058	0.966149	0.0338508
iLABdb.g74059	0.969211	0.0307886
iLABdb.g74060	0.983988	0.0160118
iLABdb.g74061	0.945236	0.0547641
iLABdb.g74063	0.94892	0.0510798
iLABdb.g74064	0.975159	0.0248415
iLABdb.g74065	0.979655	0.0203449
iLABdb.g74066	0.964129	0.0358709
iLABdb.g74067	0.986416	0.0135843
iLABdb.g74069	0.971693	0.0283073
iLABdb.g74070	0.948874	0.0511263
iLABdb.g74073	0.973314	0.0266861
iLABdb.g74075	0.986519	0.0134807
iLABdb.g74080	0.963363	0.0366368
iLABdb.g74081	0.974995	0.0250051
iLABdb.g74084	0.993081	0.00691928
iLABdb.g74086	0.967681	0.0323194
iLABdb.g74087	0.983471	0.0165294
iLABdb.g74088	0.984788	0.0152125
iLABdb.g74089	0.975268	0.0247319
iLABdb.g74090	0.974968	0.0250318
iLABdb.g74091	0.977478	0.0225217
iLABdb.g74092	0.992713	0.00728732
iLABdb.g74093	0.989151	0.0108489
iLABdb.g74094	0.979846	0.0201544
iLABdb.g74095	0.969539	0.0304614
iLABdb.g74096	0.991441	0.00855862
iLABdb.g74097	0.965102	0.0348977
iLABdb.g74098	0.983836	0.0161637
iLABdb.g74099	0.990626	0.0093737
iLABdb.g74100	0.962914	0.0370865
iLABdb.g74101	0.938245	0.0617547
iLABdb.g74104	0.987828	0.0121719
iLABdb.g74108	0.990509	0.0094906
iLABdb.g74109	0.985528	0.0144721
iLABdb.g74110	0.976887	0.0231128
iLABdb.g74112	0.982595	0.0174052
iLABdb.g74123	0.977714	0.0222862
iLABdb.g73092	0.982376	0.0176241
iLABdb.g73100	0.981904	0.018096
iLABdb.g73103	0.987679	0.0123209
iLABdb.g73105	0.971382	0.0286177
iLABdb.g73107	0.965504	0.0344961
iLABdb.g73149	0.962994	0.0370061
iLABdb.g73151	0.991621	0.0083793
iLABdb.g73152	0.991621	0.0083793
iLABdb.g73154	0.987645	0.0123548
iLABdb.g73155	0.983404	0.016596
iLABdb.g73156	0.975565	0.0244348
iLABdb.g73157	0.990353	0.00964735
iLABdb.g73162	0.972707	0.0272928
iLABdb.g73166	0.966927	0.0330735
iLABdb.g73173	0.980445	0.0195554
iLABdb.g73175	0.994895	0.00510513
iLABdb.g73176	0.980693	0.0193074
iLABdb.g73177	0.983423	0.0165767
iLABdb.g73178	0.989291	0.0107093
iLABdb.g73179	0.988116	0.0118843
iLABdb.g73180	0.98271	0.0172895
iLABdb.g73181	0.982405	0.0175952
iLABdb.g73182	0.984552	0.0154483
iLABdb.g73184	0.982678	0.0173219
iLABdb.g73185	0.988307	0.0116927
iLABdb.g73186	0.983331	0.0166689
iLABdb.g73187	0.972807	0.0271925
iLABdb.g73189	0.967408	0.0325924
iLABdb.g73191	0.976694	0.023306
iLABdb.g73192	0.987782	0.0122176
iLABdb.g73198	0.968154	0.0318461
iLABdb.g73200	0.982719	0.0172815
iLABdb.g73201	0.93388	0.0661198
iLABdb.g73202	0.983758	0.0162421
iLABdb.g73203	0.969784	0.0302156
iLABdb.g73204	0.99211	0.00788996
iLABdb.g73205	0.974102	0.0258983
iLABdb.g73206	0.951644	0.0483562
iLABdb.g73207	0.973348	0.0266519
iLABdb.g73208	0.979591	0.0204086
iLABdb.g73209	0.978308	0.0216922
iLABdb.g73210	0.970172	0.0298283
iLABdb.g73211	0.991326	0.0086742
iLABdb.g73212	0.979339	0.0206613
iLABdb.g73213	0.983643	0.0163571
iLABdb.g73214	0.98975	0.0102501
iLABdb.g73215	0.984704	0.015296
iLABdb.g73216	0.993678	0.00632196
iLABdb.g73217	0.93639	0.0636104
iLABdb.g73218	0.971857	0.0281434
iLABdb.g73219	0.983629	0.0163711
iLABdb.g73220	0.984768	0.0152316
iLABdb.g73221	0.972845	0.0271549
iLABdb.g73222	0.993508	0.00649167
iLABdb.g73223	0.988734	0.0112664
iLABdb.g73224	0.980587	0.0194129
iLABdb.g73226	0.979752	0.0202481
iLABdb.g73228	0.977816	0.0221842
iLABdb.g73229	0.988845	0.0111546
iLABdb.g73230	0.947044	0.0529562
iLABdb.g73231	0.969226	0.0307744
iLABdb.g73232	0.981133	0.0188673
iLABdb.g73234	0.964922	0.0350782
iLABdb.g73235	0.996089	0.00391122
iLABdb.g73236	0.989879	0.0101211
iLABdb.g73356	0.991269	0.00873123
iLABdb.g73357	0.980112	0.0198876
iLABdb.g73359	0.987489	0.012511
iLABdb.g73360	0.969973	0.0300265
iLABdb.g73362	0.965	0.0350003
iLABdb.g73366	0.989544	0.0104561
iLABdb.g73368	0.950531	0.0494695
iLABdb.g73371	0.985384	0.0146165
iLABdb.g73372	0.964939	0.0350608
iLABdb.g73376	0.981223	0.0187774
iLABdb.g73383	0.990607	0.00939316
iLABdb.g73396	0.988758	0.0112423
iLABdb.g73486	0.993935	0.00606488
iLABdb.g73487	0.978633	0.0213672
iLABdb.g73489	0.98209	0.0179098
iLABdb.g73490	0.97925	0.0207496
iLABdb.g73491	0.965937	0.0340625
iLABdb.g73492	0.958778	0.0412224
iLABdb.g73493	0.963348	0.0366518
iLABdb.g73495	0.972043	0.0279565
iLABdb.g73496	0.985433	0.0145669
iLABdb.g73497	0.975303	0.0246966
iLABdb.g73498	0.97909	0.0209096
iLABdb.g73499	0.983678	0.0163217
iLABdb.g73500	0.99087	0.00912967
iLABdb.g73501	0.973539	0.0264611
iLABdb.g73503	0.977746	0.0222541
iLABdb.g73504	0.989075	0.0109253
iLABdb.g73505	0.98612	0.0138796
iLABdb.g73506	0.931208	0.0687923
iLABdb.g73507	0.978714	0.0212858
iLABdb.g73508	0.987914	0.0120858
iLABdb.g73509	0.97987	0.0201298
iLABdb.g73510	0.968716	0.0312839
iLABdb.g73511	0.976155	0.0238448
iLABdb.g73512	0.980522	0.0194778
iLABdb.g73514	0.989007	0.0109934
iLABdb.g73515	0.975709	0.0242905
iLABdb.g73516	0.981333	0.0186674
iLABdb.g73517	0.991999	0.0080011
iLABdb.g73518	0.975481	0.0245193
iLABdb.g73520	0.987815	0.0121852
iLABdb.g73522	0.992868	0.00713207
iLABdb.g73523	0.964475	0.0355254
iLABdb.g73524	0.986088	0.0139116
iLABdb.g73525	0.986108	0.0138922
iLABdb.g73526	0.984797	0.0152028
iLABdb.g73529	0.986527	0.0134729
iLABdb.g73530	0.973245	0.0267549
iLABdb.g73531	0.992502	0.00749753
iLABdb.g73532	0.976429	0.0235708
iLABdb.g73534	0.990542	0.00945804
iLABdb.g73535	0.98595	0.0140502
iLABdb.g73538	0.965175	0.0348253
iLABdb.g73539	0.984739	0.0152606
iLABdb.g73540	0.986643	0.013357
iLABdb.g73541	0.979823	0.0201772
iLABdb.g73542	0.991334	0.00866598
iLABdb.g73543	0.931697	0.068303
iLABdb.g73544	0.978096	0.0219041
iLABdb.g73545	0.983536	0.0164635
iLABdb.g73546	0.977025	0.0229753
iLABdb.g73547	0.981794	0.018206
iLABdb.g73548	0.973162	0.0268385
iLABdb.g73549	0.972349	0.0276507
iLABdb.g73550	0.974736	0.0252645
iLABdb.g73554	0.974686	0.0253136
iLABdb.g73555	0.921197	0.0788035
iLABdb.g73556	0.967527	0.0324733
iLABdb.g73557	0.959681	0.0403195
iLABdb.g73558	0.981491	0.0185088
iLABdb.g73559	0.973814	0.0261859
iLABdb.g73587	0.943919	0.0560807
iLABdb.g73590	0.973541	0.0264595
iLABdb.g73593	0.989869	0.0101308
iLABdb.g73596	0.984654	0.0153455
iLABdb.g73597	0.977202	0.0227977
iLABdb.g73601	0.985885	0.0141152
iLABdb.g73603	0.977073	0.0229272
iLABdb.g73604	0.9851	0.0149003
iLABdb.g73605	0.99115	0.00884991
iLABdb.g73606	0.989315	0.010685
iLABdb.g73610	0.971177	0.0288228
iLABdb.g73613	0.954561	0.0454389
iLABdb.g73619	0.991688	0.00831173
iLABdb.g73621	0.990744	0.00925563
iLABdb.g73627	0.992237	0.00776333
iLABdb.g73629	0.975356	0.0246436
iLABdb.g73633	0.982889	0.0171107
iLABdb.g73642	0.978054	0.0219455
iLABdb.g73706	0.984337	0.0156631
iLABdb.g73707	0.992541	0.00745918
iLABdb.g73709	0.973664	0.0263357
iLABdb.g73711	0.992467	0.0075327
iLABdb.g73712	0.99365	0.00634971
iLABdb.g73715	0.982003	0.0179973
iLABdb.g73716	0.966389	0.0336107
iLABdb.g73717	0.984165	0.0158353
iLABdb.g73718	0.961949	0.0380505
iLABdb.g73720	0.979053	0.0209468
iLABdb.g73721	0.986241	0.0137588
iLABdb.g73722	0.9833	0.0167001
iLABdb.g73723	0.973044	0.0269557
iLABdb.g73724	0.960543	0.0394572
iLABdb.g73726	0.981559	0.0184411
iLABdb.g73727	0.970157	0.0298425
iLABdb.g73728	0.968901	0.0310994
iLABdb.g73730	0.985577	0.0144229
iLABdb.g73731	0.991768	0.00823159
iLABdb.g73732	0.982144	0.0178555
iLABdb.g73733	0.977597	0.0224033
iLABdb.g73734	0.963022	0.0369777
iLABdb.g73735	0.979205	0.0207948
iLABdb.g73771	0.985741	0.0142586
iLABdb.g73775	0.954126	0.0458737
iLABdb.g73777	0.969124	0.0308764
iLABdb.g73781	0.98125	0.0187501
iLABdb.g73790	0.971048	0.0289516
iLABdb.g73831	0.981423	0.0185768
iLABdb.g73834	0.961839	0.0381615
iLABdb.g73836	0.959294	0.0407062
iLABdb.g73837	0.973018	0.0269821
iLABdb.g73839	0.982664	0.0173364
iLABdb.g73845	0.971774	0.0282258
iLABdb.g73848	0.959488	0.0405125
iLABdb.g73849	0.98529	0.0147103
iLABdb.g73850	0.988596	0.0114038
iLABdb.g74074	0.970343	0.0296572
iLABdb.g74076	0.984251	0.0157492
iLABdb.g74078	0.971551	0.0284492
iLABdb.g74079	0.929799	0.0702008
iLABdb.g74082	0.974502	0.0254983
iLABdb.g74085	0.980604	0.0193962
iLABdb.g74102	0.979018	0.020982
iLABdb.g74124	0.968213	0.0317867
iLABdb.g73194	0.992133	0.00786652
iLABdb.g73369	0.979022	0.020978
iLABdb.g73899	0.989595	0.0104048
iLABdb.g73900	0.94578	0.0542205
iLABdb.g73901	0.983992	0.0160084
iLABdb.g73902	0.974717	0.0252835
iLABdb.g73903	0.974247	0.0257529
iLABdb.g73904	0.961048	0.0389518
iLABdb.g73905	0.981898	0.0181016
iLABdb.g73906	0.963801	0.0361985
iLABdb.g73907	0.957219	0.0427812
iLABdb.g73908	0.966583	0.0334172
iLABdb.g73909	0.984456	0.0155444
iLABdb.g73910	0.977731	0.022269
iLABdb.g73911	0.970174	0.0298258
iLABdb.g73912	0.931431	0.0685687
iLABdb.g73913	0.981908	0.0180921
iLABdb.g73914	0.972508	0.0274925
iLABdb.g73915	0.981688	0.0183117
iLABdb.g73916	0.957839	0.0421608
iLABdb.g73917	0.945915	0.0540848
iLABdb.g73919	0.972857	0.0271431
iLABdb.g73920	0.978764	0.0212365
iLABdb.g73921	0.97369	0.0263101
iLABdb.g73923	0.992137	0.0078625
iLABdb.g73926	0.972671	0.0273293
iLABdb.g73927	0.982234	0.0177659
iLABdb.g73928	0.969554	0.0304457
iLABdb.g73930	0.96491	0.0350905
iLABdb.g73931	0.986597	0.013403
iLABdb.g73932	0.974479	0.0255208
iLABdb.g73933	0.991851	0.00814914
iLABdb.g73934	0.945601	0.0543987
iLABdb.g73935	0.956219	0.0437808
iLABdb.g73936	0.988622	0.0113783
iLABdb.g73937	0.978611	0.0213885
iLABdb.g73938	0.972585	0.0274149
iLABdb.g73939	0.975355	0.0246451
iLABdb.g73940	0.971836	0.0281641
iLABdb.g73941	0.986379	0.013621
iLABdb.g73942	0.978938	0.0210618
iLABdb.g73943	0.988712	0.011288
iLABdb.g73944	0.936853	0.0631467
iLABdb.g73945	0.958572	0.0414282
iLABdb.g73946	0.98062	0.0193798
iLABdb.g73947	0.973597	0.0264026
iLABdb.g73948	0.969068	0.030932
iLABdb.g73949	0.970887	0.0291133
iLABdb.g73950	0.973448	0.0265518
iLABdb.g73951	0.957192	0.0428081
iLABdb.g73958	0.964622	0.0353781
iLABdb.g73960	0.976161	0.023839
iLABdb.g73962	0.975763	0.0242365
iLABdb.g73963	0.989545	0.0104549
iLABdb.g73964	0.969868	0.0301324
iLABdb.g73965	0.980551	0.0194492
iLABdb.g73966	0.983469	0.0165314
iLABdb.g73969	0.961618	0.0383816
iLABdb.g73972	0.982764	0.0172356
iLABdb.g73974	0.962206	0.0377945
iLABdb.g73975	0.962483	0.0375172
iLABdb.g73976	0.977797	0.0222029
iLABdb.g73977	0.987536	0.0124644
iLABdb.g73980	0.976539	0.0234611
iLABdb.g73981	0.976164	0.0238364
iLABdb.g73983	0.985522	0.0144777
iLABdb.g73985	0.982666	0.0173336
iLABdb.g73987	0.987634	0.0123663
iLABdb.g73988	0.978197	0.0218034
iLABdb.g73990	0.952505	0.0474952
iLABdb.g73992	0.96491	0.0350897
iLABdb.g73994	0.954524	0.0454761
iLABdb.g74016	0.971387	0.028613
iLABdb.g74017	0.971371	0.0286292
iLABdb.g74018	0.967107	0.0328929
iLABdb.g74019	0.980395	0.0196047
iLABdb.g74020	0.973041	0.0269588
iLABdb.g74021	0.989016	0.010984
iLABdb.g74022	0.955229	0.0447714
iLABdb.g74023	0.991569	0.00843134
iLABdb.g74024	0.960699	0.0393011
iLABdb.g74025	0.982854	0.0171459
iLABdb.g74026	0.952613	0.0473871
iLABdb.g74027	0.956808	0.0431918
iLABdb.g74029	0.968815	0.0311853
iLABdb.g74030	0.94091	0.0590897
iLABdb.g74031	0.979199	0.0208014
iLABdb.g74032	0.980273	0.0197269
iLABdb.g74033	0.991745	0.00825534
iLABdb.g74035	0.978689	0.021311
iLABdb.g74036	0.976685	0.0233155
iLABdb.g74037	0.985808	0.0141918
iLABdb.g74038	0.97417	0.0258304
iLABdb.g74039	0.992588	0.00741208
iLABdb.g74040	0.978975	0.0210247
iLABdb.g74041	0.987386	0.0126139
iLABdb.g74042	0.991543	0.00845731
iLABdb.g74043	0.985931	0.0140695
iLABdb.g74044	0.986297	0.0137028
iLABdb.g74045	0.971108	0.028892
iLABdb.g73001	0.984689	0.0153106
iLABdb.g73002	0.972252	0.0277483
iLABdb.g73003	0.986647	0.0133527
iLABdb.g73004	0.972717	0.0272832
iLABdb.g73005	0.98524	0.0147603
iLABdb.g73006	0.952937	0.0470632
iLABdb.g73007	0.971189	0.0288109
iLABdb.g73008	0.967393	0.0326071
iLABdb.g73009	0.973783	0.0262168
iLABdb.g73011	0.975433	0.0245668
iLABdb.g73012	0.965666	0.0343338
iLABdb.g73013	0.94919	0.0508103
iLABdb.g73014	0.945672	0.0543284
iLABdb.g73015	0.991418	0.00858163
iLABdb.g73016	0.941265	0.0587346
iLABdb.g73017	0.965302	0.0346978
iLABdb.g73018	0.969269	0.030731
iLABdb.g73019	0.969627	0.0303733
iLABdb.g73020	0.89703	0.10297
iLABdb.g73021	0.947687	0.0523126
iLABdb.g73022	0.968335	0.0316646
iLABdb.g73024	0.963663	0.0363372
iLABdb.g73025	0.975928	0.0240717
iLABdb.g73026	0.974705	0.0252948
iLABdb.g73027	0.971533	0.028467
iLABdb.g73028	0.974384	0.0256158
iLABdb.g73029	0.965188	0.0348118
iLABdb.g73030	0.969512	0.0304885
iLABdb.g73267	0.941153	0.058847
iLABdb.g73268	0.96462	0.0353796
iLABdb.g73269	0.96821	0.0317905
iLABdb.g73271	0.954807	0.0451935
iLABdb.g73272	0.967986	0.0320143
iLABdb.g73273	0.974387	0.0256127
iLABdb.g73276	0.975045	0.0249553
iLABdb.g73280	0.984228	0.0157725
iLABdb.g73282	0.954717	0.045283
iLABdb.g73283	0.972144	0.0278556
iLABdb.g73285	0.98394	0.01606
iLABdb.g73286	0.942117	0.0578835
iLABdb.g73287	0.968015	0.0319852
iLABdb.g73288	0.883269	0.116731
iLABdb.g73294	0.979203	0.0207975
iLABdb.g73296	0.974772	0.0252278
iLABdb.g73327	0.971839	0.0281613
iLABdb.g73328	0.977293	0.0227069
iLABdb.g73329	0.940483	0.0595169
iLABdb.g73330	0.969523	0.0304774
iLABdb.g73332	0.965723	0.034277
iLABdb.g73333	0.95423	0.04577
iLABdb.g73334	0.969817	0.0301829
iLABdb.g73335	0.973628	0.0263716
iLABdb.g73337	0.954151	0.0458493
iLABdb.g73338	0.978737	0.0212631
iLABdb.g73340	0.966169	0.0338312
iLABdb.g73341	0.962718	0.0372821
iLABdb.g73342	0.971338	0.0286617
iLABdb.g73343	0.963639	0.0363614
iLABdb.g73345	0.980589	0.019411
iLABdb.g73347	0.984415	0.0155852
iLABdb.g73349	0.983703	0.0162969
iLABdb.g73350	0.94937	0.0506302
iLABdb.g73354	0.981345	0.0186552
iLABdb.g73737	0.958568	0.0414323
iLABdb.g73738	0.987673	0.0123273
iLABdb.g73792	0.967628	0.0323719
iLABdb.g73795	0.972314	0.0276858
iLABdb.g73796	0.970165	0.029835
iLABdb.g73797	0.982402	0.0175979
iLABdb.g73798	0.973176	0.0268238
iLABdb.g73802	0.982976	0.0170236
iLABdb.g73804	0.976043	0.0239572
iLABdb.g73805	0.971412	0.0285883
iLABdb.g73010	0.971964	0.0280357
iLABdb.g73023	0.958829	0.0411713
iLABdb.g73279	0.986852	0.0131481
iLABdb.g73297	0.9521	0.0479004
iLABdb.g73736	0.981528	0.0184723

## Sheet: Table S7
Table S7. Demographic and metadata of the study participants.
Volunteer	Age	Height (cm)	Body weight (kg)	Occupation	Medication history	Ethnicity
Volunteer_1	29	166	60	university lecturer	/	Han
Volunteer_2	22	168	50	student	/	Han
Volunteer_3	22	166	50	student	/	Han
Volunteer_4	30	163	62	university lecturer	/	Han
Volunteer_5	20	162	55	student	/	Han
Volunteer_6	25	157	54	student	/	Han
Volunteer_7	28	153	55	student	/	Han
Volunteer_8	25	163	59	student	Lianhua Qingwen, Licorice tablets	Han
Volunteer_9	23	168	62.5	student	/	Han
Volunteer_10	22	160	62	student	Chinese herbal medicine	Han
Volunteer_11	23	155	56	student	/	Han
Volunteer_12	24	168	75	student	banlangen (radix Isatidis)	Han
Volunteer_13	21	163	60	student	/	Han
Volunteer_14	25	155	56	student	/	Han
Volunteer_15	22	161.4	47	student	/	Manchu
Volunteer_16	22	163	51	student	/	Han
Volunteer_17	23	163	57	student	/	Han
Volunteer_18	20	168	59	student	/	Han
Volunteer_19	19	162.5	43	student	/	Han
Volunteer_20	28	162	55	student	/	Han
Volunteer_21	22	164	70	student	/	Mongol
Volunteer_22	25	166	66	private company employee	/	Mongol
Volunteer_23	27	160	55	student	/	Mongol
Volunteer_24	23	161	54	student	/	Han
Volunteer_25	24	155	42	student	/	Han
Volunteer_26	25	153	40	student	/	Han
Volunteer_27	26	160	50	student	/	Mongol
Volunteer_28	29	165	56	student	/	Han
Volunteer_29	24	162	53.5	student	Chinese herbal medicine	Han
Volunteer_30	28	170	62	student	/	Mongol
Volunteer_31	23	158	56.5	student	/	Han
Volunteer_32	29	165	57	private company employee	/	Han
Volunteer_33	25	153	51	student	/	Han
Volunteer_34	26	161	53	unemployed	/	Han
Volunteer_35	24	158	47	student	/	Han
Volunteer_36	28	151	56	clinical engineer	/	Mongol
